# Supplementary material for: Structural Comparison and Drug Screening of Spike Proteins of Ten SARS-CoV-2 Variants
Source: Research (Wash D C). 2022 Feb 1;2022:9781758. doi: 10.34133/2022/9781758 (PMC8829538; doi:10.34133/2022/9781758)
Supplement: Supplementary Materials — Figure S1: diversities of mutated nucleotides on SARS-CoV-2 genome. Figure S2: analysis of amino acid mutation on spike protein in different SARS-CoV-2 strains. (A) A structural illustration of the spike protein of SARS-CoV-2. The residue numbers of each region correspond to their positions in the spike protein of SARS-CoV-2. (B) The aligned spike protein's sequences of eleven SARS-CoV-2 strains. Figure S3: the comparisons of the full-length spike protein of the SARS-CoV-2 strains. Figure S4: the comparisons of S1 NTD of ten SARS-CoV-2 strains. Figure S5: the comparisons of S1 RBD of ten SARS-CoV-2 strains. Figure S6: percentage of the amino acid residues whose pLDDT is more than 70 in groups of S1 NTD, S1 RBD, and spike protein. Table S1: the cluster by spike protein structures. Table S2: docking analyses of antibody 4A8 with S1 NTD of different SARS-CoV-2 variants. Table S3: docking analyses of ACE2 with S1 RBD of different SARS-CoV-2 variants. Table S4: docking analyses of antibody S2H14 with S1 RBD of different SARS-CoV-2 variants. Table S5: virtual screening of potential drugs. Protein structural files of all SARS-CoV-2 variants were submitted as supplemental materials. [file 9781758.f1.zip]

Archive with 7 entries (7 files):
- Protein structural files of all SARS-CoV-2 variants.rar
- supplemental figures-2021-12-22.docx
- Table S1-The cluster by spike protein structures.xlsx
- Table S2-Docking analyses of antibody 4A8 with NTD.xlsx
- Table S3-Docking analyses of ACE2 with RBD.xlsx
- Table S4-Docking analyses of antibody S2H14 with RBD.xlsx
- Table S5-Virtual screening of potential drugs.xlsx
