# Supplementary material for: Structural Comparison and Drug Screening of Spike Proteins of Ten SARS-CoV-2 Variants
Source: Research (Wash D C). 2022 Feb 1;2022:9781758. doi: 10.34133/2022/9781758 (PMC8829538; doi:10.34133/2022/9781758)
Supplement: Supplementary Materials — Figure S1: diversities of mutated nucleotides on SARS-CoV-2 genome. Figure S2: analysis of amino acid mutation on spike protein in different SARS-CoV-2 strains. (A) A structural illustration of the spike protein of SARS-CoV-2. The residue numbers of each region correspond to their positions in the spike protein of SARS-CoV-2. (B) The aligned spike protein's sequences of eleven SARS-CoV-2 strains. Figure S3: the comparisons of the full-length spike protein of the SARS-CoV-2 strains. Figure S4: the comparisons of S1 NTD of ten SARS-CoV-2 strains. Figure S5: the comparisons of S1 RBD of ten SARS-CoV-2 strains. Figure S6: percentage of the amino acid residues whose pLDDT is more than 70 in groups of S1 NTD, S1 RBD, and spike protein. Table S1: the cluster by spike protein structures. Table S2: docking analyses of antibody 4A8 with S1 NTD of different SARS-CoV-2 variants. Table S3: docking analyses of ACE2 with S1 RBD of different SARS-CoV-2 variants. Table S4: docking analyses of antibody S2H14 with S1 RBD of different SARS-CoV-2 variants. Table S5: virtual screening of potential drugs. Protein structural files of all SARS-CoV-2 variants were submitted as supplemental materials. [file 9781758.f1.zip › Table S1-The cluster by spike protein structures.xlsx]

## Sheet: NTD-RMSD
	NTD	RMSD:root mean square deviation
	S	Alpha(B.1.1.7)	Beta(B.1.351)	Epsilon(B.1.429)	Gamma(P.1)	Iota(B.1.526)	Kappa(B.1.617.1)	Delta(B.1.617.2)	Lambda	21H
S	0	0.095	0.12	0.093	0.105	0.124	0.107	0.242	0.091	0.082
Alpha(B.1.1.7)		0	0.104	0.109	0.083	0.106	0.129	0.25	0.085	0.134
Beta(B.1.351)			0	0.149	0.121	0.14	0.17	0.258	0.129	0.158
Epsilon(B.1.429)				0	0.101	0.128	0.15	0.256	0.093	0.135
Gamma(P.1)					0	0.099	0.162	0.261	0.086	0.129
Iota(B.1.526)						0	0.162	0.264	0.094	0.112
Kappa(B.1.617.1)							0	0.268	0.112	0.134
Delta(B.1.617.2)								0	0.223	0.234
Lambda									0	0.125
21H										0

## Sheet: RBD-RMSD
	RBD	RMSD:root mean square deviation
	S	Alpha(B.1.1.7)	Beta(B.1.351)	Epsilon(B.1.429)	Gamma(P.1)	Iota(B.1.526)	Kappa(B.1.617.1)	Delta(B.1.617.2)	Lambda	21H
S	0	0.232	0.23	0.224	0.224	0.221	0.219	2.172	0.227	0.224
Alpha(B.1.1.7)		0	0.032	0.036	0.04	0.046	0.047	2.31	0.051	0.032
Beta(B.1.351)			0	0.051	0.028	0.041	0.052	2.298	0.058	0.031
Epsilon(B.1.429)				0	0.051	0.031	0.025	2.316	0.031	0.045
Gamma(P.1)					0	0.045	0.064	2.308	0.054	0.034
Iota(B.1.526)						0	0.031	2.314	0.036	0.038
Kappa(B.1.617.1)							0	2.328	0.032	0.05
Delta(B.1.617.2)								0	2.315	2.282
Lambda									0	0.051
21H										0

## Sheet: Spike-RMSD
	Full length	RMSD: root mean square deviation
	S	Alpha(B.1.1.7)	Beta(B.1.351)	Epsilon(B.1.429)	Gamma(P.1)	Iota(B.1.526)	Kappa(B.1.617.1)	Delta(B.1.617.2)	S_D614G	Lambda	21H
S	0	0.882	1.068	0.78	0.929	0.953	1.187	0.95	1.004	1.003	0.849
Alpha(B.1.1.7)		0	0.697	0.42	0.535	0.499	1.106	0.328	0.317	0.33	0.386
Beta(B.1.351)			0	0.536	0.539	0.584	1.011	0.604	0.694	0.726	0.541
Epsilon(B.1.429)				0	0.22	0.267	0.814	0.263	0.385	0.366	0.159
Gamma(P.1)					0	0.139	0.598	0.305	0.365	0.315	0.235
Iota(B.1.526)						0	0.592	0.278	0.297	0.263	0.265
Kappa(B.1.617.1)							0	0.869	0.934	0.874	0.846
Delta(B.1.617.2)								0	0.236	0.221	0.212
S_D614G									0	0.142	0.314
Lambda										0	0.297
21H											0
