# Supplementary material for: Structural Comparison and Drug Screening of Spike Proteins of Ten SARS-CoV-2 Variants
Source: Research (Wash D C). 2022 Feb 1;2022:9781758. doi: 10.34133/2022/9781758 (PMC8829538; doi:10.34133/2022/9781758)
Supplement: Supplementary Materials — Figure S1: diversities of mutated nucleotides on SARS-CoV-2 genome. Figure S2: analysis of amino acid mutation on spike protein in different SARS-CoV-2 strains. (A) A structural illustration of the spike protein of SARS-CoV-2. The residue numbers of each region correspond to their positions in the spike protein of SARS-CoV-2. (B) The aligned spike protein's sequences of eleven SARS-CoV-2 strains. Figure S3: the comparisons of the full-length spike protein of the SARS-CoV-2 strains. Figure S4: the comparisons of S1 NTD of ten SARS-CoV-2 strains. Figure S5: the comparisons of S1 RBD of ten SARS-CoV-2 strains. Figure S6: percentage of the amino acid residues whose pLDDT is more than 70 in groups of S1 NTD, S1 RBD, and spike protein. Table S1: the cluster by spike protein structures. Table S2: docking analyses of antibody 4A8 with S1 NTD of different SARS-CoV-2 variants. Table S3: docking analyses of ACE2 with S1 RBD of different SARS-CoV-2 variants. Table S4: docking analyses of antibody S2H14 with S1 RBD of different SARS-CoV-2 variants. Table S5: virtual screening of potential drugs. Protein structural files of all SARS-CoV-2 variants were submitted as supplemental materials. [file 9781758.f1.zip › Table S2-Docking analyses of antibody 4A8 with NTD.xlsx]

## Sheet: Sheet1
	original_NTD_4A8	delta_NTD_4A8	Alpha_NTD_4a8	Beta_NTD_4a8	Epsilon_NTD_4a8	Gamma_NTD_4a8	Kappa_NTD_4a8	Lambda_NTD_4a8	Iota_NTD_4a8	21H_NTD_4a8
HADDOCK score	-84.4 ±8.2	-65.0 ± 5.7	-61.7 ± 8.4	-48.6 ± 6.5	-80.6 ± 9.2	-51.8 ± 8.2	-88.2 ± 14.6	-43.6 ± 2.6	-54.1 ± 3.3	-64.8 ± 2.5
Cluster size	11	9	6	14	15	9	13	22	7	6
RMSD from the overall lowest-energy structure	0.5 ± 0.4	20.4 ± 2.4	2.3 ± 1.6	13.3 ± 1.7	1.6 ± 1.2	20.3 ± 0.3	1.3 ± 0.8	17.0 ± 0.9	16.9 ± 0.2	15.1 ± 0.3
Van der Waals energy	-60.3 ± 5.1	-47.1 ± 4.3	-58.5 ± 3.5	-49.4 ± 5.6	-43.4 ± 1.7	-53.5 ± 3.1	-66.7 ± 5.7	-45.4 ± 4.8	-39.9 ± 4.8	-42.6 ± 3.1
Electrostatic energy	-163.1 ± 9.1	-172.4 ± 24.3	-94.3 ± 18.7	-88.6 ± 34.5	-182.2 ± 21.2	-108.1 ± 19.4	-165.0 ± 31.9	-83.8 ± 31.0	-327.5 ± 8.5	-211.8 ± 17.0
Desolvation energy	-38.8 ± 1.1	-23.2 ± 3.5	-26.9 ± 1.0	-22.6 ± 10.1	-30.5 ± 3.8	-20.9 ± 1.9	-29.5 ± 1.7	-19.8 ± 3.3	11.7 ± 1.6	-3.6 ± 5.9
Restraints violation energy	473.3 ± 42.2	397.4 ± 65.7	426.1 ± 87.8	411.2 ± 37.5	297.0 ± 58.4	441.4 ± 66.7	409.9 ± 62.6	384.1 ± 111.0	396.4 ± 40.4	237.2 ± 58.5
Buried Surface Area	1724.4 ± 44.2	1643.9 ± 47.6	1641.6 ± 106.6	1374.3 ± 111.4	1586.0 ± 45.4	1465.3 ± 15.0	1815.6 ± 42.2	1206.9 ± 31.8	1599.6 ± 89.4	1323.6 ± 61.9
Z-Score	-2.6	-2.1	-1.8	-2	-2.3	-2.1	-2.6	-1.6	-2.6	-1.4
