# Supplementary material for: Structural Comparison and Drug Screening of Spike Proteins of Ten SARS-CoV-2 Variants
Source: Research (Wash D C). 2022 Feb 1;2022:9781758. doi: 10.34133/2022/9781758 (PMC8829538; doi:10.34133/2022/9781758)
Supplement: Supplementary Materials — Figure S1: diversities of mutated nucleotides on SARS-CoV-2 genome. Figure S2: analysis of amino acid mutation on spike protein in different SARS-CoV-2 strains. (A) A structural illustration of the spike protein of SARS-CoV-2. The residue numbers of each region correspond to their positions in the spike protein of SARS-CoV-2. (B) The aligned spike protein's sequences of eleven SARS-CoV-2 strains. Figure S3: the comparisons of the full-length spike protein of the SARS-CoV-2 strains. Figure S4: the comparisons of S1 NTD of ten SARS-CoV-2 strains. Figure S5: the comparisons of S1 RBD of ten SARS-CoV-2 strains. Figure S6: percentage of the amino acid residues whose pLDDT is more than 70 in groups of S1 NTD, S1 RBD, and spike protein. Table S1: the cluster by spike protein structures. Table S2: docking analyses of antibody 4A8 with S1 NTD of different SARS-CoV-2 variants. Table S3: docking analyses of ACE2 with S1 RBD of different SARS-CoV-2 variants. Table S4: docking analyses of antibody S2H14 with S1 RBD of different SARS-CoV-2 variants. Table S5: virtual screening of potential drugs. Protein structural files of all SARS-CoV-2 variants were submitted as supplemental materials. [file 9781758.f1.zip › Table S3-Docking analyses of ACE2 with RBD.xlsx]

## Sheet: Sheet1
	Original_RBD_ACE2	Delta_RBD_ACE2	Alpha_RBD_ACE2	Beta_RBD_ace2	21H_RBD_ace2	Gamma_RBD_ACE2	Iota_RBD_ACE2	Epsilon_RBD_ACE2	Kappa_RBD_ACE2	Lambda_RBD_ACE2
HADDOCK score	-116.1 ± 1.6	-102.7 ± 4.3	-122.4 ± 5.2	-105.0 ± 2.1	-121.0 ± 3.9	-104.9 ± 1.8	-122.2 ± 1.6	-117.2 ± 3.0	-120.3 ± 4.0	-119.6 ± 5.0
Cluster size	119	55	42	71	72	55	84	146	143	143
RMSD from the overall lowest-energy structure	6.5 ± 0.2	1.7 ± 1.4	16.9 ± 0.1	1.0 ± 0.1	0.6 ± 0.4	0.6 ± 0.5	14.9 ± 0.1	5.8 ± 0.4	0.7 ± 0.5	15.0 ± 0.4
Van der Waals energy	-56.4 ± 3.0	-35.6 ± 4.8	-50.3 ± 1.5	-57.2 ± 2.4	-38.5 ± 2.2	-55.3 ± 3.3	-54.2 ± 3.1	-59.7 ± 4.6	-59.7 ± 4.4	-62.1 ± 7.2
Electrostatic energy	-221.5 ± 11.0	-264.5 ± 23.9	-321.5 ± 46.2	-174.2 ± 21.4	-368.2 ± 26.7	-170.4 ± 28.3	-283.4 ± 34.1	-204.0 ± 14.5	-231.1 ± 29.2	-222.2 ± 11.1
Desolvation energy	-17.7 ± 2.5	-18.6 ± 5.0	-8.6 ± 2.9	-14.2 ± 3.0	-10.3 ± 6.5	-17.3 ± 3.6	-13.0 ± 4.5	-17.9 ± 2.2	-15.8 ± 2.1	-14.4 ± 0.7
Restraints violation energy	22.1 ± 16.6	44.0 ± 19.0	8.8 ± 8.5	12.3 ± 18.0	14.9 ± 13.4	17.6 ± 9.3	16.3 ± 11.8	12.6 ± 13.9	13.3 ± 11.4	13.1 ± 13.4
Buried Surface Area	1710.8 ± 41.9	1553.8 ± 106.5	1787.0 ± 77.3	1721.7 ± 24.5	1771.5 ± 84.2	1753.8 ± 56.7	1826.0 ± 113.5	1710.3 ± 37.8	1794.8 ± 27.4	1745.6 ± 94.6
Z-Score	-1.3	-1.8	-1.3	-1.2	-1.5	-1.6	-1.5	-0.8	-1.1	-1.5
HDOCK Docking Score	-310.19	-240.73	-307.89	-311.75	-351.59	-364.08	-325.91	-314.81	-316.27	-335.36
Ligand rmsd (Å)	3.27	52.1	45.14	0.84	0.42	0.78	0.6	0.58	1.78	0.41
