# Supplementary material for: Structural Comparison and Drug Screening of Spike Proteins of Ten SARS-CoV-2 Variants
Source: Research (Wash D C). 2022 Feb 1;2022:9781758. doi: 10.34133/2022/9781758 (PMC8829538; doi:10.34133/2022/9781758)
Supplement: Supplementary Materials — Figure S1: diversities of mutated nucleotides on SARS-CoV-2 genome. Figure S2: analysis of amino acid mutation on spike protein in different SARS-CoV-2 strains. (A) A structural illustration of the spike protein of SARS-CoV-2. The residue numbers of each region correspond to their positions in the spike protein of SARS-CoV-2. (B) The aligned spike protein's sequences of eleven SARS-CoV-2 strains. Figure S3: the comparisons of the full-length spike protein of the SARS-CoV-2 strains. Figure S4: the comparisons of S1 NTD of ten SARS-CoV-2 strains. Figure S5: the comparisons of S1 RBD of ten SARS-CoV-2 strains. Figure S6: percentage of the amino acid residues whose pLDDT is more than 70 in groups of S1 NTD, S1 RBD, and spike protein. Table S1: the cluster by spike protein structures. Table S2: docking analyses of antibody 4A8 with S1 NTD of different SARS-CoV-2 variants. Table S3: docking analyses of ACE2 with S1 RBD of different SARS-CoV-2 variants. Table S4: docking analyses of antibody S2H14 with S1 RBD of different SARS-CoV-2 variants. Table S5: virtual screening of potential drugs. Protein structural files of all SARS-CoV-2 variants were submitted as supplemental materials. [file 9781758.f1.zip › Table S4-Docking analyses of antibody S2H14 with RBD.xlsx]

## Sheet: Sheet1
	Original_RBD_S2H14	Delta_RBD_S2H14	21H_RBD_S2H14	Alpha_RBD_S2H14	Beta_RBD_S2H14	Epsilon_RBD_S2H14	Gamma_RBD_S2H14	Iota_RBD_S2H14	Kappa_RBD_S2H14	Lambda_RBD_S2H14
HADDOCK score	-79.4 +/- 3.7	-72.8 +/- 1.4	-100.9 +/- 1.2	-93.3 +/- 2.3	-97.9 +/- 2.0	-90.1 +/- 1.9	-93.7 +/- 6.1	-74.0 +/- 14.2	-81.9 +/- 5.1	-87.4 +/- 3.1
Cluster size	16	24	68	45	63	52	61	6	7	46
RMSD from the overall lowest-energy structure	8.8 +/- 1.4	21.1 +/- 0.4	1.9 +/- 0.4	21.6 +/- 0.3	14.0 +/- 0.3	18.8 +/- 0.1	2.3 +/- 0.5	8.1 +/- 0.4	1.3 +/- 0.8	1.8 +/- 0.5
Van der Waals energy	-40.7 +/- 2.5	-44.9 +/- 2.4	-57.1 +/- 2.9	-53.5 +/- 5.2	-56.4 +/- 1.8	-50.7 +/- 2.3	-51.8 +/- 3.7	-34.6 +/- 9.5	-45.1 +/- 2.8	-52.9 +/- 7.6
Electrostatic energy	-141.0 +/- 22.6	-136.6 +/- 13.0	-172.2 +/- 33.1	-118.7 +/- 50.2	-164.8 +/- 9.3	-216.9 +/- 6.8	-175.1 +/- 36.5	-181.7 +/- 74.8	-134.0 +/- 13.0	-205.6 +/- 9.9
Desolvation energy	-11.4 +/- 7.3	-1.2 +/- 2.6	-9.4 +/- 3.0	-17.0 +/- 4.5	-8.6 +/- 1.4	-1.5 +/- 0.8	-8.5 +/- 5.6	-7.4 +/- 2.5	-10.3 +/- 1.9	-0.7 +/- 2.8
Restraints violation energy	9.6 +/- 15.6	7.0 +/- 11.8	0.6 +/- 0.7	9.3 +/- 14.7	0.1 +/- 0.2	54.9 +/- 0.7	15.3 +/- 15.3	44.4 +/- 1.3	2.3 +/- 1.0	72.6 +/- 16.4
Buried Surface Area	1186.3 +/- 105.6	1182.4 +/- 42.8	1718.3 +/- 49.0	1593.3 +/- 62.2	1716.6 +/- 77.1	1519.8 +/- 20.2	1578.3 +/- 99.4	1409.5 +/- 227.8	1330.0 +/- 143.3	1575.4 +/- 89.1
Z-Score	-1.8	-1.8	-1.7	-1.9	-1.6	-1.7	-1.8	-1.2	-1.3	-1.9
