# Supplementary material for: Structural Comparison and Drug Screening of Spike Proteins of Ten SARS-CoV-2 Variants
Source: Research (Wash D C). 2022 Feb 1;2022:9781758. doi: 10.34133/2022/9781758 (PMC8829538; doi:10.34133/2022/9781758)
Supplement: Supplementary Materials — Figure S1: diversities of mutated nucleotides on SARS-CoV-2 genome. Figure S2: analysis of amino acid mutation on spike protein in different SARS-CoV-2 strains. (A) A structural illustration of the spike protein of SARS-CoV-2. The residue numbers of each region correspond to their positions in the spike protein of SARS-CoV-2. (B) The aligned spike protein's sequences of eleven SARS-CoV-2 strains. Figure S3: the comparisons of the full-length spike protein of the SARS-CoV-2 strains. Figure S4: the comparisons of S1 NTD of ten SARS-CoV-2 strains. Figure S5: the comparisons of S1 RBD of ten SARS-CoV-2 strains. Figure S6: percentage of the amino acid residues whose pLDDT is more than 70 in groups of S1 NTD, S1 RBD, and spike protein. Table S1: the cluster by spike protein structures. Table S2: docking analyses of antibody 4A8 with S1 NTD of different SARS-CoV-2 variants. Table S3: docking analyses of ACE2 with S1 RBD of different SARS-CoV-2 variants. Table S4: docking analyses of antibody S2H14 with S1 RBD of different SARS-CoV-2 variants. Table S5: virtual screening of potential drugs. Protein structural files of all SARS-CoV-2 variants were submitted as supplemental materials. [file 9781758.f1.zip › Table S5-Virtual screening of potential drugs.xlsx]

## Sheet: Delta_NTD
ZINC ID	Values	Drug name	Mol Formula	Mwt	Interactions	Residues
ZINC000030726863	-10.6	Cepharanthine	C37H38N2O6	606.719	Hydrophobic,Hydrogen Bond,Pi-STACKING	ARG190,HIS207,
ZINC000100013130	-10	Midostaurin	C35H30N4O4	570.649	Hydrophobic,Pi-Cation	HIS207
ZINC000001539579	-9.9	Targretin	C24H28O2	348.486	Hydrophobic,SALT BRIDGE	HIS207,ARG190,HIS207
ZINC000014880001	-9.9		C27H30F6N2O2	528.537	Hydrophobic,Hydrogen Bond	HIS207,PRO209
ZINC000014880002	-9.8	Dihydroergotoxine	C33H37N5O5	583.689	Hydrogen Bond	HIS207
ZINC000169289767	-9.8	Trypan Blue	C34H28N6O14S4	872.894	Hydrophobic,Hydrogen Bond,SALT BRIDGE	PRO39,VAL42,ARG44,ASN196,ILE197,TYR200,PHE201,LYS202,ASP40,LYS41,VAL42,PHE43,ARG44,LYS195,ASN196,ILE197,GLY199,200TYR,LYS202,ASP228,LEU229,ASP40
ZINC000003925861	-9.8	Vorapaxar	C29H33FN2O4	492.591	Hydrophobic,Hydrogen Bond,SALT BRIDGE	HIS207,ARG190,HIS207
ZINC000052955754	-9.7	Ergotamine	C33H35N5O5	581.673	Hydrophobic,Hydrogen Bond	ASN188,HIS207
ZINC000027990463	-9.7	Lomitapide	C39H37F6N3O2	693.732	Hydrophobic	ASN188,ARG190,HIS207
ZINC000003781738	-9.6	Lestaurtinib	C26H21N3O4	439.471	Hydrogen Bond	THR208
ZINC000003978005	-9.6	Dihydroergotamine	C33H37N5O5	583.689
ZINC000164528615	-9.6		C38H46F4N6O9S	838.878
ZINC000000577115	-9.6	Xaliproden	C24H22F3N	381.441
ZINC000003995616	-9.5	Ergoloid	C35H41N5O5	611.743
ZINC000053683151	-9.5	Bromocriptine	C32H40BrN5O5	654.606
ZINC000011677911	-9.5	Bisoctrizole	C41H50N6O2	658.891
ZINC000077269418	-9.4	Abiraterone Sulfate	C24H31NO4S	429.582
ZINC000003816514	-9.4	Rolapitant	C25H26F6N2O2	500.483
ZINC000095618880	-9.3	Clofazimine Glucuronide	C33H30Cl2N4O7	665.53
ZINC000011679756	-9.3	Eltrombopag	C25H22N4O4	442.475
ZINC000164760756	-9.3	Olysio	C38H47N5O7S2	749.956
ZINC000003978083	-9.3	Tubocurarin	C37H41N2O6+	609.743
ZINC000000597434	-9.2	Blonanserin	C23H30FN3	367.512
ZINC000299818020	-9.2		C33H45N5O5	591.753
ZINC000003874467	-9.2	Nafamostat	C19H17N5O2	347.378
ZINC000043195321	-9.2		C23H17FN6O	412.428
ZINC000077269421	-9.2	N-Oxide Abiraterone Sulfate	C24H31NO5S	445.581
ZINC000003932831	-9.2	Avodart	C27H30F6N2O2	528.537
ZINC000936069565	-9.1		C38H46F4N6O9S	838.878
ZINC000068202099	-9.1	Erismodegib	C26H26F3N3O3	485.506
ZINC000040430143	-9.1	Olaparib	C24H23FN4O3	434.471
ZINC000011681563	-9.1	Netupitant	C30H32F6N4O	578.601
ZINC000006716957	-9.1	Nilotinib	C28H22F3N7O	529.526
ZINC000253633751	-9.1		C33H47NO13	665.733
ZINC000100014909	-9.1	Nintedanib	C31H33N5O4	539.636
ZINC000100017856	-9.1	Mepron	C22H19ClO3	366.844
ZINC000036701290	-9	Ponatinib	C29H27F3N6O	532.57
ZINC000004175630	-9	Orap	C28H29F2N3O	461.556
ZINC000000897240	-9	Azelastine	C22H24ClN3O	381.907
ZINC000053073961	-9	Antrafenine	C30H26F6N4O2	588.552
ZINC000000538337	-8.9
ZINC000012503187	-8.9
ZINC000001482077	-8.9
ZINC000000537928	-8.9
ZINC000000598829	-8.9
ZINC000004097413	-8.9
ZINC000030690433	-8.9
ZINC000077269415	-8.9
ZINC000003929793	-8.9
ZINC000003831151	-8.9
ZINC000003817234	-8.9
ZINC000000537755	-8.9
ZINC000040165239	-8.8
ZINC000004208846	-8.8
ZINC000100003902	-8.8
ZINC000011615926	-8.8
ZINC000008234405	-8.8
ZINC000003881613	-8.8
ZINC000000538550	-8.8
ZINC000003860453	-8.8
ZINC000003915154	-8.8
ZINC000003831231	-8.8
ZINC000000968279	-8.8
ZINC000253975480	-8.8
ZINC000003871889	-8.8
ZINC000077269419	-8.8
ZINC000004215648	-8.8
ZINC000013537287	-8.8
ZINC000003797541	-8.8
ZINC000003810860	-8.8
ZINC000022448696	-8.8
ZINC000014879999	-8.8
ZINC000100053593	-8.7
ZINC000261494682	-8.7
ZINC000261494680	-8.7
ZINC000011616153	-8.7
ZINC000256079354	-8.7
ZINC000100735958	-8.7
ZINC000003927200	-8.7
ZINC000026664090	-8.7
ZINC000100296832	-8.7
ZINC000014768568	-8.7
ZINC000040164432	-8.7
ZINC000001844627	-8.7
ZINC000027428713	-8.7
ZINC000003934128	-8.7
ZINC000000601229	-8.7
ZINC000003784182	-8.7
ZINC000003917540	-8.7
ZINC000021981256	-8.7
ZINC000004096817	-8.7
ZINC000000601275	-8.7
ZINC000015919406	-8.7
ZINC000040165256	-8.7
ZINC000003932194	-8.7
ZINC000013282290	-8.6
ZINC000000898237	-8.6
ZINC000095618574	-8.6
ZINC000040165220	-8.6
ZINC000021983537	-8.6
ZINC000029416466	-8.6
ZINC000008215434	-8.6
ZINC000000119434	-8.6
ZINC000004217252	-8.6
ZINC000008551674	-8.6
ZINC000096015174	-8.6
ZINC000261494711	-8.6
ZINC000000601317	-8.6
ZINC000150338708	-8.6
ZINC000012341529	-8.6
ZINC000031425360	-8.6
ZINC000095618575	-8.5
ZINC000100053597	-8.5
ZINC000248022822	-8.5
ZINC000248022819	-8.5
ZINC000299818021	-8.5
ZINC000008101127	-8.5
ZINC000002244165	-8.5
ZINC000003932191	-8.5
ZINC000003920719	-8.5
ZINC000011615927	-8.5
ZINC000030691797	-8.5
ZINC000014879959	-8.5
ZINC000100004233	-8.5
ZINC000000538312	-8.5
ZINC000004475353	-8.5
ZINC000256310200	-8.5
ZINC000000968276	-8.5
ZINC000208774715	-8.5
ZINC000052509366	-8.5
ZINC000003821234	-8.5
ZINC000013520558	-8.5
ZINC000006117751	-8.5
ZINC000004654818	-8.5
ZINC000043207238	-8.5
ZINC000096272772	-8.5
ZINC000004099004	-8.5
ZINC000008220175	-8.5
ZINC000003882897	-8.5
ZINC000019632896	-8.5
ZINC000019203131	-8.5
ZINC000028643021	-8.5
ZINC000031425361	-8.5
ZINC000095618886	-8.4
ZINC000248022825	-8.4
ZINC000011616925	-8.4
ZINC000019632891	-8.4
ZINC000011677837	-8.4
ZINC000100378061	-8.4
ZINC000001566899	-8.4
ZINC000014879961	-8.4
ZINC000015951916	-8.4
ZINC000008215403	-8.4
ZINC000100004231	-8.4
ZINC000095618794	-8.4
ZINC000000538152	-8.4
ZINC000022034381	-8.4
ZINC000014210642	-8.4
ZINC000004097343	-8.4
ZINC000001996117	-8.4
ZINC000003881408	-8.4
ZINC000003984042	-8.4
ZINC000013515304	-8.4
ZINC000040165219	-8.4
ZINC000013444037	-8.4
ZINC000150374455	-8.4
ZINC000013831810	-8.4
ZINC000000000627	-8.4
ZINC000002019529	-8.4
ZINC000064622628	-8.4
ZINC000003781952	-8.4
ZINC000059719687	-8.4
ZINC000095618792	-8.4
ZINC000006093393	-8.4
ZINC000004215812	-8.4
ZINC000000000323	-8.4
ZINC000095616937	-8.4
ZINC000007997966	-8.4
ZINC000030691754	-8.4
ZINC000100016058	-8.4
ZINC000253632968	-8.4
ZINC000017953024	-8.4
ZINC000019360739	-8.4
ZINC000095617641	-8.4
ZINC000000968277	-8.4
ZINC000005116719	-8.4
ZINC000085589012	-8.4
ZINC000002570882	-8.4
ZINC000031425359	-8.4
ZINC000013531944	-8.3
ZINC000256079356	-8.3
ZINC000261494679	-8.3
ZINC000095617638	-8.3
ZINC000040165209	-8.3
ZINC000253916263	-8.3
ZINC000003816287	-8.3
ZINC000003833846	-8.3
ZINC000004099104	-8.3
ZINC000000968310	-8.3
ZINC000026985532	-8.3
ZINC000001530886	-8.3
ZINC000003941496	-8.3
ZINC000100296828	-8.3
ZINC000084757007	-8.3
ZINC000029489118	-8.3
ZINC000100037101	-8.3
ZINC000026671872	-8.3
ZINC000036387179	-8.3
ZINC000001530604	-8.3
ZINC000037868226	-8.3
ZINC000224657532	-8.3
ZINC000000403529	-8.3
ZINC000000538658	-8.3
ZINC000004655029	-8.3
ZINC000000402954	-8.3
ZINC000000968263	-8.3
ZINC000100051242	-8.3
ZINC000077287124	-8.3
ZINC000102136971	-8.3
ZINC000150374458	-8.3
ZINC000198970879	-8.3
ZINC000064033452	-8.3
ZINC000049036447	-8.3
ZINC000004097427	-8.3
ZINC000000537931	-8.3
ZINC000002383210	-8.3
ZINC000000580890	-8.3
ZINC000013515303	-8.3
ZINC000095617640	-8.3
ZINC000003881345	-8.3
ZINC000003807172	-8.3
ZINC000003786192	-8.3
ZINC000000968257	-8.3
ZINC000003938482	-8.3
ZINC000031415836	-8.3
ZINC000031705519	-8.3
ZINC000000001773	-8.3
ZINC000072318121	-8.3
ZINC000004099035	-8.3
ZINC000100369359	-8.3
ZINC000000537940	-8.3
ZINC000118915333	-8.3
ZINC000040165241	-8.3
ZINC000000000855	-8.3
ZINC000049783754	-8.3
ZINC000005517457	-8.2
ZINC000011616152	-8.2
ZINC000299818022	-8.2
ZINC000002568036	-8.2
ZINC000004212809	-8.2
ZINC000003780893	-8.2
ZINC000000538275	-8.2
ZINC000001550477	-8.2
ZINC000245204949	-8.2
ZINC000095551509	-8.2
ZINC000013986658	-8.2
ZINC000003823475	-8.2
ZINC000004215257	-8.2
ZINC000033889315	-8.2
ZINC000012404515	-8.2
ZINC000053151228	-8.2
ZINC000003881421	-8.2
ZINC000017545546	-8.2
ZINC000150374443	-8.2
ZINC000043100810	-8.2
ZINC000004099002	-8.2
ZINC000000607849	-8.2
ZINC000003812923	-8.2
ZINC000000537791	-8.2
ZINC000014261579	-8.2
ZINC000000538198	-8.2
ZINC000261494681	-8.2
ZINC000065739985	-8.2
ZINC000000601293	-8.2
ZINC000003917722	-8.2
ZINC000035328014	-8.2
ZINC000169621200	-8.2
ZINC000043100953	-8.2
ZINC000000001850	-8.2
ZINC000040165240	-8.2
ZINC000150338699	-8.2
ZINC000004217164	-8.2
ZINC000008234383	-8.2
ZINC000040164427	-8.2
ZINC000000001968	-8.2
ZINC000002008504	-8.2
ZINC000003977985	-8.2
ZINC000031415834	-8.2
ZINC000003871723	-8.2
ZINC000022064224	-8.2
ZINC000021981258	-8.1
ZINC000005161502	-8.1
ZINC000245224599	-8.1
ZINC000095617639	-8.1
ZINC000253611308	-8.1
ZINC000012496781	-8.1
ZINC000013515299	-8.1
ZINC000040165249	-8.1
ZINC000248022807	-8.1
ZINC000001490477	-8.1
ZINC000001530934	-8.1
ZINC000003820029	-8.1
ZINC000068204830	-8.1
ZINC000163535243	-8.1
ZINC000019362693	-8.1
ZINC000038141705	-8.1
ZINC000019685788	-8.1
ZINC000004097186	-8.1
ZINC000000968278	-8.1
ZINC000252679615	-8.1
ZINC000066166864	-8.1
ZINC000084668739	-8.1
ZINC000014880004	-8.1
ZINC000100030989	-8.1
ZINC000001482169	-8.1
ZINC000003875483	-8.1
ZINC000012503099	-8.1
ZINC000001534965	-8.1
ZINC000001713960	-8.1
ZINC000019796158	-8.1
ZINC000019632618	-8.1
ZINC000019418959	-8.1
ZINC000001481956	-8.1
ZINC000003920657	-8.1
ZINC000084758235	-8.1
ZINC000004214700	-8.1
ZINC000001869694	-8.1
ZINC000004026419	-8.1
ZINC000085914855	-8.1
ZINC000077301904	-8.1
ZINC000003812892	-8.1
ZINC000030726399	-8.1
ZINC000095619105	-8.1
ZINC000049841054	-8.1
ZINC000100036536	-8.1
ZINC000004097448	-8.1
ZINC000095617637	-8.1
ZINC000002563085	-8.1
ZINC000100054860	-8.1
ZINC000001544683	-8.1
ZINC000038213880	-8.1
ZINC000068249103	-8.1
ZINC000100067477	-8.1
ZINC000022064220	-8.1
ZINC000001530625	-8.1
ZINC000000643153	-8.1
ZINC000040165221	-8.1
ZINC000040165255	-8.1
ZINC000040165263	-8.1
ZINC000011677376	-8.1
ZINC000003776633	-8.1
ZINC000034608502	-8.1
ZINC000003780800	-8.1
ZINC000004099050	-8.1
ZINC000031417974	-8.1
ZINC000256079353	-8.1
ZINC000003860825	-8.1
ZINC000118915342	-8.1
ZINC000031290884	-8.1
ZINC000100005073	-8.1
ZINC000005116499	-8.1
ZINC000001249069	-8.1
ZINC000043207566	-8.1
ZINC000000000504	-8.1
ZINC000101160855	-8.1
ZINC000100051400	-8
ZINC000248065211	-8
ZINC000006067779	-8
ZINC000021981190	-8
ZINC000100004249	-8
ZINC000095618754	-8
ZINC000072131401	-8
ZINC000003830431	-8
ZINC000003813024	-8
ZINC000000005560	-8
ZINC000100013500	-8
ZINC000000004448	-8
ZINC000001538857	-8
ZINC000028232750	-8
ZINC000003872566	-8
ZINC000002570895	-8
ZINC000019364226	-8
ZINC000148723177	-8
ZINC000006745272	-8
ZINC000011617039	-8
ZINC000043206370	-8
ZINC000070466416	-8
ZINC000003914596	-8
ZINC000037634012	-8
ZINC000003927822	-8
ZINC000000125047	-8
ZINC000019632834	-8
ZINC000019594557	-8
ZINC000006094354	-8
ZINC000001530975	-8
ZINC000001530741	-8
ZINC000000001547	-8
ZINC000003872494	-8
ZINC000085650610	-8
ZINC000002036915	-8
ZINC000013515301	-8
ZINC000038601228	-8
ZINC000060325170	-8
ZINC000003977777	-8
ZINC000003993855	-8
ZINC000003830716	-8
ZINC000095617623	-8
ZINC000000897089	-8
ZINC000008220909	-8
ZINC000003831401	-8
ZINC000077313075	-8
ZINC000002007778	-8
ZINC000000601291	-8
ZINC000002012726	-8
ZINC000000537804	-8
ZINC000003873817	-8
ZINC000001481969	-8
ZINC000013761819	-8
ZINC000095617673	-8
ZINC000002504597	-8
ZINC000019203912	-8
ZINC000003812984	-8
ZINC000000968264	-8
ZINC000000000931	-8
ZINC000003801163	-8
ZINC000003812989	-8
ZINC000003812841	-8
ZINC000003938686	-8
ZINC000000008667	-8
ZINC000043200832	-8
ZINC000003920266	-8
ZINC000040165217	-8
ZINC000040165257	-8
ZINC000044020714	-8
ZINC000003812988	-8
ZINC000022061255	-8
ZINC000022058301	-8
ZINC000004217232	-8
ZINC000004217287	-8
ZINC000118915340	-8
ZINC000019632839	-8
ZINC000040164488	-8
ZINC000000608024	-8
ZINC000021981303	-8
ZINC000004213101	-8
ZINC000100054819	-8
ZINC000095537874	-8
ZINC000058541114	-8
ZINC000067665085	-8
ZINC000118913655	-8
ZINC000118915335	-8
ZINC000118915341	-8
ZINC000118915343	-8
ZINC000034602275	-8
ZINC000095617622	-8
ZINC000006092801	-8
ZINC000003922077	-8
ZINC000002000902	-8
ZINC000100053171	-7.9
ZINC000095617672	-7.9
ZINC000006010196	-7.9
ZINC000013515300	-7.9
ZINC000040165266	-7.9
ZINC000150339331	-7.9
ZINC000253616932	-7.9
ZINC000000586239	-7.9
ZINC000000598852	-7.9
ZINC000003861742	-7.9
ZINC000001612996	-7.9
ZINC000000389747	-7.9
ZINC000004097383	-7.9
ZINC000003824921	-7.9
ZINC000019364228	-7.9
ZINC000038139973	-7.9
ZINC000004096712	-7.9
ZINC000100031739	-7.9
ZINC000000001322	-7.9
ZINC000031274852	-7.9
ZINC000116473771	-7.9
ZINC000000538174	-7.9
ZINC000003830432	-7.9
ZINC000000057674	-7.9
ZINC000003830747	-7.9
ZINC000003872931	-7.9
ZINC000000608204	-7.9
ZINC000003973334	-7.9
ZINC000019364229	-7.9
ZINC000018324776	-7.9
ZINC000001481815	-7.9
ZINC000001530977	-7.9
ZINC000085537014	-7.9
ZINC000000527386	-7.9
ZINC000003809191	-7.9
ZINC000000009073	-7.9
ZINC000004097344	-7.9
ZINC000007997897	-7.9
ZINC000012504271	-7.9
ZINC000085537142	-7.9
ZINC000004175569	-7.9
ZINC000008234384	-7.9
ZINC000067664978	-7.9
ZINC000021981188	-7.9
ZINC000000000928	-7.9
ZINC000049643479	-7.9
ZINC000052509463	-7.9
ZINC000100051402	-7.9
ZINC000100004343	-7.9
ZINC000000968274	-7.9
ZINC000003936683	-7.9
ZINC000000121541	-7.9
ZINC000000007455	-7.9
ZINC000000608266	-7.9
ZINC000001678302	-7.9
ZINC000043205655	-7.9
ZINC000077292463	-7.9
ZINC000003917400	-7.9
ZINC000003961849	-7.9
ZINC000005513519	-7.9
ZINC000035801098	-7.9
ZINC000000000509	-7.9
ZINC000000001261	-7.9
ZINC000003938746	-7.9
ZINC000003938684	-7.9
ZINC000003976838	-7.9
ZINC000003830321	-7.9
ZINC000016052277	-7.9
ZINC000040165228	-7.9
ZINC000040165247	-7.9
ZINC000004099008	-7.9
ZINC000003802417	-7.9
ZINC000003993846	-7.9
ZINC000017653971	-7.9
ZINC000049783788	-7.9
ZINC000003817152	-7.9
ZINC000095617636	-7.9
ZINC000002015244	-7.9
ZINC000000007368	-7.9
ZINC000000587541	-7.9
ZINC000003875992	-7.9
ZINC000000001567	-7.9
ZINC000000156823	-7.9
ZINC000008219992	-7.9
ZINC000009330880	-7.9
ZINC000012496345	-7.9
ZINC000100371992	-7.9
ZINC000053174604	-7.9
ZINC000085552393	-7.9
ZINC000095617626	-7.9
ZINC000033963989	-7.9
ZINC000001999256	-7.9
ZINC000002522694	-7.9
ZINC000031425358	-7.9
ZINC000089224316	-7.8
ZINC000261494715	-7.8
ZINC000003814410	-7.8
ZINC000006093465	-7.8
ZINC000084402690	-7.8
ZINC000031460590	-7.8
ZINC000040165229	-7.8
ZINC000008221225	-7.8
ZINC000095619124	-7.8
ZINC000253387884	-7.8
ZINC000095618589	-7.8
ZINC000003814784	-7.8
ZINC000000025958	-7.8
ZINC000100070954	-7.8
ZINC000000002299	-7.8
ZINC000003944422	-7.8
ZINC000004629876	-7.8
ZINC000095493347	-7.8
ZINC000003831317	-7.8
ZINC000001542113	-7.8
ZINC000005161505	-7.8
ZINC000001530639	-7.8
ZINC000003831490	-7.8
ZINC000019796168	-7.8
ZINC000003977978	-7.8
ZINC000000000973	-7.8
ZINC000000537877	-7.8
ZINC000100004227	-7.8
ZINC000004149248	-7.8
ZINC000003831042	-7.8
ZINC000006845076	-7.8
ZINC000001482101	-7.8
ZINC000003951740	-7.8
ZINC000019796031	-7.8
ZINC000013831130	-7.8
ZINC000014879992	-7.8
ZINC000019796161	-7.8
ZINC000000007295	-7.8
ZINC000008214619	-7.8
ZINC000000001331	-7.8
ZINC000000598390	-7.8
ZINC000002039624	-7.8
ZINC000003833876	-7.8
ZINC000008214470	-7.8
ZINC000003814379	-7.8
ZINC000004216820	-7.8
ZINC000031622970	-7.8
ZINC000044964014	-7.8
ZINC000000608205	-7.8
ZINC000013509425	-7.8
ZINC000008214421	-7.8
ZINC000052716421	-7.8
ZINC000005764759	-7.8
ZINC000003872582	-7.8
ZINC000003871703	-7.8
ZINC000001536934	-7.8
ZINC000095618916	-7.8
ZINC000003612929	-7.8
ZINC000001481789	-7.8
ZINC000002039625	-7.8
ZINC000072190218	-7.8
ZINC000077292462	-7.8
ZINC000077293241	-7.8
ZINC000003833877	-7.8
ZINC000042834847	-7.8
ZINC000077319562	-7.8
ZINC000005821094	-7.8
ZINC000026251015	-7.8
ZINC000113149554	-7.8
ZINC000021981371	-7.8
ZINC000001493878	-7.8
ZINC000031290887	-7.8
ZINC000031415830	-7.8
ZINC000031460595	-7.8
ZINC000003831586	-7.8
ZINC000033587910	-7.8
ZINC000043450324	-7.8
ZINC000003782818	-7.8
ZINC000031417978	-7.8
ZINC000000608085	-7.8
ZINC000004228237	-7.8
ZINC000019203128	-7.8
ZINC000118915332	-7.8
ZINC000003938750	-7.8
ZINC000085589133	-7.8
ZINC000245204948	-7.8
ZINC000019203134	-7.8
ZINC000001481844	-7.8
ZINC000004214681	-7.8
ZINC000000968337	-7.8
ZINC000000607872	-7.8
ZINC000000537935	-7.8
ZINC000005104028	-7.8
ZINC000085589135	-7.8
ZINC000095617624	-7.8
ZINC000248065217	-7.8
ZINC000006093464	-7.8
ZINC000006117307	-7.8
ZINC000004217406	-7.8
ZINC000033972992	-7.8
ZINC000002040609	-7.8
ZINC000003815418	-7.8
ZINC000027324454	-7.8
ZINC000003995781	-7.8
ZINC000095617625	-7.7
ZINC000261494717	-7.7
ZINC000004102205	-7.7
ZINC000004097284	-7.7
ZINC000100011067	-7.7
ZINC000009293928	-7.7
ZINC000006068249	-7.7
ZINC000003872177	-7.7
ZINC000040165258	-7.7
ZINC000001653612	-7.7
ZINC000147175374	-7.7
ZINC000253616931	-7.7
ZINC000000005823	-7.7
ZINC000000538266	-7.7
ZINC000003938704	-7.7
ZINC000009212428	-7.7
ZINC000169621220	-7.7
ZINC000004214772	-7.7
ZINC000023358248	-7.7
ZINC000003873921	-7.7
ZINC000001489478	-7.7
ZINC000000001624	-7.7
ZINC000003875387	-7.7
ZINC000001542146	-7.7
ZINC000001482149	-7.7
ZINC000000001971	-7.7
ZINC000003861150	-7.7
ZINC000000001490	-7.7
ZINC000003830574	-7.7
ZINC000003616630	-7.7
ZINC000001481877	-7.7
ZINC000019364222	-7.7
ZINC000001530697	-7.7
ZINC000019632668	-7.7
ZINC000004097308	-7.7
ZINC000085537053	-7.7
ZINC000002510358	-7.7
ZINC000004097404	-7.7
ZINC000003875980	-7.7
ZINC000003977981	-7.7
ZINC000005029557	-7.7
ZINC000003939013	-7.7
ZINC000003869855	-7.7
ZINC000003874857	-7.7
ZINC000000897085	-7.7
ZINC000000402830	-7.7
ZINC000000056643	-7.7
ZINC000004228238	-7.7
ZINC000013831791	-7.7
ZINC000000608288	-7.7
ZINC000002559943	-7.7
ZINC000004074875	-7.7
ZINC000005733652	-7.7
ZINC000100022637	-7.7
ZINC000095617627	-7.7
ZINC000000001148	-7.7
ZINC000222731806	-7.7
ZINC000000000596	-7.7
ZINC000000597013	-7.7
ZINC000001554197	-7.7
ZINC000095564895	-7.7
ZINC000095618793	-7.7
ZINC000065740669	-7.7
ZINC000003876078	-7.7
ZINC000011330186	-7.7
ZINC000003938628	-7.7
ZINC000013674440	-7.7
ZINC000022446634	-7.7
ZINC000000402946	-7.7
ZINC000169621223	-7.7
ZINC000003819138	-7.7
ZINC000003781943	-7.7
ZINC000027644813	-7.7
ZINC000003813083	-7.7
ZINC000001853205	-7.7
ZINC000033955058	-7.7
ZINC000003795819	-7.7
ZINC000040165203	-7.7
ZINC000072316335	-7.7
ZINC000001540998	-7.7
ZINC000003874185	-7.7
ZINC000000004893	-7.7
ZINC000003812306	-7.7
ZINC000003813047	-7.7
ZINC000015263894	-7.7
ZINC000095617635	-7.7
ZINC000003830790	-7.7
ZINC000021981272	-7.7
ZINC000003977868	-7.7
ZINC000012494489	-7.7
ZINC000118915330	-7.7
ZINC000019132424	-7.7
ZINC000003919581	-7.7
ZINC000004228235	-7.7
ZINC000000968338	-7.7
ZINC000001542901	-7.7
ZINC000253611310	-7.7
ZINC000256079355	-7.7
ZINC000000537811	-7.7
ZINC000100004242	-7.7
ZINC000002041017	-7.7
ZINC000118913658	-7.7
ZINC000011616581	-7.7
ZINC000034114798	-7.7
ZINC000095617628	-7.7
ZINC000003871017	-7.7
ZINC000003871891	-7.7
ZINC000004095717	-7.7
ZINC000006068248	-7.7
ZINC000000896650	-7.7
ZINC000100054519	-7.7
ZINC000000902197	-7.7
ZINC000001542913	-7.7
ZINC000001545566	-7.7
ZINC000004099013	-7.7
ZINC000100051405	-7.6
ZINC000001481952	-7.6
ZINC000003831511	-7.6
ZINC000083294652	-7.6
ZINC000022055066	-7.6
ZINC000021981254	-7.6
ZINC000013515302	-7.6
ZINC000000005349	-7.6
ZINC000000896621	-7.6
ZINC000261139420	-7.6
ZINC000001851201	-7.6
ZINC000003831171	-7.6
ZINC000031705512	-7.6
ZINC000030731319	-7.6
ZINC000095618827	-7.6
ZINC000000602128	-7.6
ZINC000003815424	-7.6
ZINC000003800008	-7.6
ZINC000003814184	-7.6
ZINC000008577218	-7.6
ZINC000003831001	-7.6
ZINC000002036848	-7.6
ZINC000000000346	-7.6
ZINC000035051264	-7.6
ZINC000003875039	-7.6
ZINC000019685790	-7.6
ZINC000004214740	-7.6
ZINC000004474571	-7.6
ZINC000003629718	-7.6
ZINC000000968273	-7.6
ZINC000003931840	-7.6
ZINC000018516586	-7.6
ZINC000011615928	-7.6
ZINC000001542393	-7.6
ZINC000028870000	-7.6
ZINC000001543181	-7.6
ZINC000000125031	-7.6
ZINC000003871698	-7.6
ZINC000000039092	-7.6
ZINC000003831004	-7.6
ZINC000003779067	-7.6
ZINC000012503149	-7.6
ZINC000000537805	-7.6
ZINC000022446644	-7.6
ZINC000011726211	-7.6
ZINC000090647712	-7.6
ZINC000012661824	-7.6
ZINC000003831041	-7.6
ZINC000001482035	-7.6
ZINC000000607900	-7.6
ZINC000000119632	-7.6
ZINC000002014976	-7.6
ZINC000085536956	-7.6
ZINC000000537752	-7.6
ZINC000000538621	-7.6
ZINC000003872602	-7.6
ZINC000004097305	-7.6
ZINC000000643114	-7.6
ZINC000000643138	-7.6
ZINC000005752191	-7.6
ZINC000150338698	-7.6
ZINC000001530922	-7.6
ZINC000000020249	-7.6
ZINC000004081771	-7.6
ZINC000008143796	-7.6
ZINC000021981222	-7.6
ZINC000085552271	-7.6
ZINC000003860369	-7.6
ZINC000003813082	-7.6
ZINC000077300876	-7.6
ZINC000102136963	-7.6
ZINC000003812842	-7.6
ZINC000003812958	-7.6
ZINC000100004345	-7.6
ZINC000013520815	-7.6
ZINC000003920355	-7.6
ZINC000001850377	-7.6
ZINC000003812983	-7.6
ZINC000077293633	-7.6
ZINC000085540202	-7.6
ZINC000000000633	-7.6
ZINC000000119948	-7.6
ZINC000000403682	-7.6
ZINC000002001740	-7.6
ZINC000002384341	-7.6
ZINC000003872493	-7.6
ZINC000038213879	-7.6
ZINC000068206930	-7.6
ZINC000006116536	-7.6
ZINC000004212953	-7.6
ZINC000005599377	-7.6
ZINC000035342789	-7.6
ZINC000001530695	-7.6
ZINC000003798734	-7.6
ZINC000003806721	-7.6
ZINC000000004351	-7.6
ZINC000000020245	-7.6
ZINC000003814422	-7.6
ZINC000085432544	-7.6
ZINC000040165238	-7.6
ZINC000028973446	-7.6
ZINC000003992105	-7.6
ZINC000003201907	-7.6
ZINC000000537964	-7.6
ZINC000013911941	-7.6
ZINC000004098984	-7.6
ZINC000031460450	-7.6
ZINC000000538650	-7.6
ZINC000013449465	-7.6
ZINC000000968266	-7.6
ZINC000000601270	-7.6
ZINC000000001427	-7.6
ZINC000009330879	-7.6
ZINC000000057252	-7.6
ZINC000002032320	-7.6
ZINC000118915331	-7.6
ZINC000018153101	-7.6
ZINC000005117478	-7.6
ZINC000085589142	-7.6
ZINC000044964012	-7.6
ZINC000004098610	-7.6
ZINC000003977751	-7.6
ZINC000003954487	-7.6
ZINC000002017901	-7.6
ZINC000002008394	-7.6
ZINC000002008392	-7.6
ZINC000022055139	-7.5
ZINC000103660515	-7.5
ZINC000003831581	-7.5
ZINC000011616580	-7.5
ZINC000000156820	-7.5
ZINC000100014880	-7.5
ZINC000094303245	-7.5
ZINC000095618615	-7.5
ZINC000001855421	-7.5
ZINC000261494714	-7.5
ZINC000095618878	-7.5
ZINC000000000315	-7.5
ZINC000003873362	-7.5
ZINC000000592419	-7.5
ZINC000003960338	-7.5
ZINC000003818726	-7.5
ZINC000003921872	-7.5
ZINC000003872994	-7.5
ZINC000003784432	-7.5
ZINC000004095858	-7.5
ZINC000003807917	-7.5
ZINC000000004840	-7.5
ZINC000000003876	-7.5
ZINC000003871946	-7.5
ZINC000095617677	-7.5
ZINC000003861133	-7.5
ZINC000004641374	-7.5
ZINC000003782599	-7.5
ZINC000000075126	-7.5
ZINC000013818943	-7.5
ZINC000006030312	-7.5
ZINC000001542929	-7.5
ZINC000003822702	-7.5
ZINC000003830820	-7.5
ZINC000022007371	-7.5
ZINC000003799012	-7.5
ZINC000030731219	-7.5
ZINC000002041282	-7.5
ZINC000000538538	-7.5
ZINC000001530866	-7.5
ZINC000022033872	-7.5
ZINC000000001329	-7.5
ZINC000000006157	-7.5
ZINC000000537795	-7.5
ZINC000000001370	-7.5
ZINC000001655706	-7.5
ZINC000004097310	-7.5
ZINC000003873364	-7.5
ZINC000004099009	-7.5
ZINC000004212851	-7.5
ZINC000003875484	-7.5
ZINC000000402909	-7.5
ZINC000019632614	-7.5
ZINC000003872687	-7.5
ZINC000003831120	-7.5
ZINC000000016678	-7.5
ZINC000003977945	-7.5
ZINC000000020260	-7.5
ZINC000003860869	-7.5
ZINC000004097185	-7.5
ZINC000169294173	-7.5
ZINC000095570759	-7.5
ZINC000011525121	-7.5
ZINC000013761818	-7.5
ZINC000000000655	-7.5
ZINC000000601316	-7.5
ZINC000100051666	-7.5
ZINC000094566092	-7.5
ZINC000004084618	-7.5
ZINC000009212427	-7.5
ZINC000003943279	-7.5
ZINC000000968275	-7.5
ZINC000003831174	-7.5
ZINC000000000941	-7.5
ZINC000000000449	-7.5
ZINC000000607971	-7.5
ZINC000072131413	-7.5
ZINC000077320103	-7.5
ZINC000077320107	-7.5
ZINC000000002060	-7.5
ZINC000001481747	-7.5
ZINC000299817032	-7.5
ZINC000100037087	-7.5
ZINC000100036919	-7.5
ZINC000068197809	-7.5
ZINC000261494684	-7.5
ZINC000002561369	-7.5
ZINC000011616036	-7.5
ZINC000006093932	-7.5
ZINC000022058728	-7.5
ZINC000003945332	-7.5
ZINC000019228902	-7.5
ZINC000000601305	-7.5
ZINC000003814360	-7.5
ZINC000001999487	-7.5
ZINC000001548097	-7.5
ZINC000003875439	-7.5
ZINC000040165230	-7.5
ZINC000003798537	-7.5
ZINC000001996306	-7.5
ZINC000004215173	-7.5
ZINC000004214612	-7.5
ZINC000118913657	-7.5
ZINC000118915334	-7.5
ZINC000003919580	-7.5
ZINC000001420561	-7.5
ZINC000004228266	-7.5
ZINC000003872446	-7.5
ZINC000000968340	-7.5
ZINC000019340795	-7.5
ZINC000000601288	-7.5
ZINC000001606505	-7.5
ZINC000017653974	-7.5
ZINC000100005148	-7.5
ZINC000003992480	-7.5
ZINC000000538159	-7.5
ZINC000014951598	-7.5
ZINC000003872492	-7.5
ZINC000003873366	-7.5
ZINC000040165231	-7.5
ZINC000040165264	-7.5
ZINC000004095859	-7.5
ZINC000006030359	-7.5
ZINC000031495147	-7.5
ZINC000001849477	-7.5
ZINC000001280092	-7.5
ZINC000100015192	-7.4
ZINC000002572820	-7.4
ZINC000000000642	-7.4
ZINC000077312930	-7.4
ZINC000001530668	-7.4
ZINC000021999791	-7.4
ZINC000000608382	-7.4
ZINC000000607986	-7.4
ZINC000002020068	-7.4
ZINC000000897251	-7.4
ZINC000028639340	-7.4
ZINC000005844788	-7.4
ZINC000068153186	-7.4
ZINC000001536109	-7.4
ZINC000000643143	-7.4
ZINC000000004076	-7.4
ZINC000000602632	-7.4
ZINC000000596881	-7.4
ZINC000003938633	-7.4
ZINC000004083606	-7.4
ZINC000001485935	-7.4
ZINC000000002272	-7.4
ZINC000003873295	-7.4
ZINC000012496833	-7.4
ZINC000012496837	-7.4
ZINC000000001651	-7.4
ZINC000000056555	-7.4
ZINC000003786466	-7.4
ZINC000004097376	-7.4
ZINC000001482913	-7.4
ZINC000004824235	-7.4
ZINC000014953365	-7.4
ZINC000005159763	-7.4
ZINC000022060986	-7.4
ZINC000095618851	-7.4
ZINC000003819392	-7.4
ZINC000003830842	-7.4
ZINC000003876136	-7.4
ZINC000031456738	-7.4
ZINC000000057251	-7.4
ZINC000009212426	-7.4
ZINC000003831173	-7.4
ZINC000009212424	-7.4
ZINC000000006588	-7.4
ZINC000000000654	-7.4
ZINC000000002264	-7.4
ZINC000003955219	-7.4
ZINC000002016037	-7.4
ZINC000019796080	-7.4
ZINC000014879972	-7.4
ZINC000019796018	-7.4
ZINC000019361042	-7.4
ZINC000019364230	-7.4
ZINC000003831128	-7.4
ZINC000004212854	-7.4
ZINC000003986735	-7.4
ZINC000000057522	-7.4
ZINC000000607910	-7.4
ZINC000100308851	-7.4
ZINC000000000641	-7.4
ZINC000003830261	-7.4
ZINC000005763835	-7.4
ZINC000019701769	-7.4
ZINC000034886826	-7.4
ZINC000000896717	-7.4
ZINC000003875998	-7.4
ZINC000000057455	-7.4
ZINC000000002042	-7.4
ZINC000002170227	-7.4
ZINC000003875383	-7.4
ZINC000006067554	-7.4
ZINC000100051411	-7.4
ZINC000002170224	-7.4
ZINC000006116532	-7.4
ZINC000013916432	-7.4
ZINC000005497532	-7.4
ZINC000005764428	-7.4
ZINC000018067894	-7.4
ZINC000009232411	-7.4
ZINC000003985982	-7.4
ZINC000094566093	-7.4
ZINC000100055899	-7.4
ZINC000096298875	-7.4
ZINC000002019585	-7.4
ZINC000030691736	-7.4
ZINC000000538483	-7.4
ZINC000000897322	-7.4
ZINC000000896740	-7.4
ZINC000003830212	-7.4
ZINC000002510873	-7.4
ZINC000003872491	-7.4
ZINC000030731133	-7.4
ZINC000004216862	-7.4
ZINC000011677901	-7.4
ZINC000003875420	-7.4
ZINC000004097356	-7.4
ZINC000035902489	-7.4
ZINC000019156872	-7.4
ZINC000036520252	-7.4
ZINC000000897222	-7.4
ZINC000013129998	-7.4
ZINC000003873936	-7.4
ZINC000003798757	-7.4
ZINC000000057255	-7.4
ZINC000001319780	-7.4
ZINC000043100709	-7.4
ZINC000084758479	-7.4
ZINC000000020243	-7.4
ZINC000003881640	-7.4
ZINC000003938744	-7.4
ZINC000084441937	-7.4
ZINC000084589076	-7.4
ZINC000100006264	-7.4
ZINC000098023177	-7.4
ZINC000000001984	-7.4
ZINC000003873365	-7.4
ZINC000003827556	-7.4
ZINC000040165265	-7.4
ZINC000029571072	-7.4
ZINC000003830792	-7.4
ZINC000095617642	-7.4
ZINC000034049000	-7.4
ZINC000012496045	-7.4
ZINC000000000440	-7.4
ZINC000019362650	-7.4
ZINC000003875273	-7.4
ZINC000003918428	-7.4
ZINC000019632700	-7.4
ZINC000253497554	-7.4
ZINC000000000435	-7.4
ZINC000001530755	-7.4
ZINC000000601314	-7.4
ZINC000022053867	-7.4
ZINC000003875993	-7.4
ZINC000005920311	-7.4
ZINC000000002318	-7.4
ZINC000000000480	-7.4
ZINC000000001995	-7.4
ZINC000002015040	-7.4
ZINC000013540864	-7.4
ZINC000040165202	-7.4
ZINC000040165218	-7.4
ZINC000003984016	-7.4
ZINC000003872098	-7.4
ZINC000004217170	-7.4
ZINC000002572666	-7.4
ZINC000002516030	-7.4
ZINC000100051669	-7.3
ZINC000006116332	-7.3
ZINC000003784427	-7.3
ZINC000000024890	-7.3
ZINC000012503210	-7.3
ZINC000003871576	-7.3
ZINC000090711812	-7.3
ZINC000004214983	-7.3
ZINC000005167248	-7.3
ZINC000013415989	-7.3
ZINC000018185774	-7.3
ZINC000005920286	-7.3
ZINC000014089740	-7.3
ZINC000004284471	-7.3
ZINC000071757964	-7.3
ZINC000000538285	-7.3
ZINC000000119638	-7.3
ZINC000003871880	-7.3
ZINC000002005305	-7.3
ZINC000013587680	-7.3
ZINC000003784120	-7.3
ZINC000001530981	-7.3
ZINC000003874496	-7.3
ZINC000003831403	-7.3
ZINC000038141706	-7.3
ZINC000019632663	-7.3
ZINC000000004760	-7.3
ZINC000000601301	-7.3
ZINC000000006300	-7.3
ZINC000006037085	-7.3
ZINC000003779726	-7.3
ZINC000021981364	-7.3
ZINC000022056370	-7.3
ZINC000100089496	-7.3
ZINC000100011979	-7.3
ZINC000053682936	-7.3
ZINC000022060992	-7.3
ZINC000022060995	-7.3
ZINC000003941829	-7.3
ZINC000005139136	-7.3
ZINC000239173596	-7.3
ZINC000001481831	-7.3
ZINC000002149829	-7.3
ZINC000003952881	-7.3
ZINC000003977764	-7.3
ZINC000019362735	-7.3
ZINC000019362737	-7.3
ZINC000019796155	-7.3
ZINC000014210457	-7.3
ZINC000001530814	-7.3
ZINC000000002647	-7.3
ZINC000011616882	-7.3
ZINC000000000797	-7.3
ZINC000001851132	-7.3
ZINC000005761797	-7.3
ZINC000003874045	-7.3
ZINC000003999653	-7.3
ZINC000004245665	-7.3
ZINC000008437239	-7.3
ZINC000095626782	-7.3
ZINC000004213057	-7.3
ZINC000095617649	-7.3
ZINC000004095862	-7.3
ZINC000028361970	-7.3
ZINC000030731379	-7.3
ZINC000031622969	-7.3
ZINC000004215219	-7.3
ZINC000005350905	-7.3
ZINC000002013188	-7.3
ZINC000052957434	-7.3
ZINC000000000456	-7.3
ZINC000034051848	-7.3
ZINC000118912393	-7.3
ZINC000005844792	-7.3
ZINC000004097285	-7.3
ZINC000000000471	-7.3
ZINC000072131126	-7.3
ZINC000001552042	-7.3
ZINC000001481983	-7.3
ZINC000001843042	-7.3
ZINC000261494602	-7.3
ZINC000095619110	-7.3
ZINC000030731084	-7.3
ZINC000095618791	-7.3
ZINC000000895390	-7.3
ZINC000003830434	-7.3
ZINC000033971074	-7.3
ZINC000004212939	-7.3
ZINC000004097468	-7.3
ZINC000006030609	-7.3
ZINC000006116336	-7.3
ZINC000011677894	-7.3
ZINC000019362664	-7.3
ZINC000022060265	-7.3
ZINC000000020241	-7.3
ZINC000001611775	-7.3
ZINC000004097416	-7.3
ZINC000011680067	-7.3
ZINC000003830706	-7.3
ZINC000000896968	-7.3
ZINC000003830579	-7.3
ZINC000003938751	-7.3
ZINC000003917708	-7.3
ZINC000021981454	-7.3
ZINC000000006251	-7.3
ZINC000100026355	-7.3
ZINC000030731355	-7.3
ZINC000021981363	-7.3
ZINC000013449462	-7.3
ZINC000019632696	-7.3
ZINC000085589009	-7.3
ZINC000090614937	-7.3
ZINC000000608172	-7.3
ZINC000000000363	-7.3
ZINC000000523925	-7.3
ZINC000001999543	-7.3
ZINC000003872928	-7.3
ZINC000000900543	-7.3
ZINC000004213506	-7.3
ZINC000002035742	-7.3
ZINC000100051467	-7.2
ZINC000095618747	-7.2
ZINC000261494708	-7.2
ZINC000014969354	-7.2
ZINC000004215255	-7.2
ZINC000003812946	-7.2
ZINC000110344463	-7.2
ZINC000001851195	-7.2
ZINC000100015190	-7.2
ZINC000000119642	-7.2
ZINC000003831462	-7.2
ZINC000008731883	-7.2
ZINC000095618751	-7.2
ZINC000253611311	-7.2
ZINC000021981252	-7.2
ZINC000031291853	-7.2
ZINC000261494699	-7.2
ZINC000003831172	-7.2
ZINC000003807804	-7.2
ZINC000026011099	-7.2
ZINC000100014475	-7.2
ZINC000016159083	-7.2
ZINC000003794601	-7.2
ZINC000033943508	-7.2
ZINC000004474460	-7.2
ZINC000003881958	-7.2
ZINC000003831012	-7.2
ZINC000003775140	-7.2
ZINC000004424091	-7.2
ZINC000003798763	-7.2
ZINC000001530611	-7.2
ZINC000100018854	-7.2
ZINC000008655696	-7.2
ZINC000100016084	-7.2
ZINC000000014551	-7.2
ZINC000001587572	-7.2
ZINC000000057260	-7.2
ZINC000005850754	-7.2
ZINC000003996032	-7.2
ZINC000003983936	-7.2
ZINC000000002188	-7.2
ZINC000000001137	-7.2
ZINC000004428527	-7.2
ZINC000000001246	-7.2
ZINC000095618852	-7.2
ZINC000022060989	-7.2
ZINC000012503068	-7.2
ZINC000000014669	-7.2
ZINC000002013189	-7.2
ZINC000040899447	-7.2
ZINC000003831354	-7.2
ZINC000009212425	-7.2
ZINC000003781951	-7.2
ZINC000003874214	-7.2
ZINC000019364224	-7.2
ZINC000000000565	-7.2
ZINC000013537284	-7.2
ZINC000003812865	-7.2
ZINC000004212945	-7.2
ZINC000000538065	-7.2
ZINC000012362725	-7.2
ZINC000001319234	-7.2
ZINC000001891034	-7.2
ZINC000000601254	-7.2
ZINC000001530764	-7.2
ZINC000002522669	-7.2
ZINC000000057512	-7.2
ZINC000004059755	-7.2
ZINC000000896543	-7.2
ZINC000012410091	-7.2
ZINC000001530580	-7.2
ZINC000003814395	-7.2
ZINC000100308860	-7.2
ZINC000018847040	-7.2
ZINC000018847041	-7.2
ZINC000000005608	-7.2
ZINC000085536958	-7.2
ZINC000043710727	-7.2
ZINC000100051415	-7.2
ZINC000013512582	-7.2
ZINC000013512584	-7.2
ZINC000006067916	-7.2
ZINC000012494340	-7.2
ZINC000000607934	-7.2
ZINC000003812918	-7.2
ZINC000058581064	-7.2
ZINC000000606383	-7.2
ZINC000000608101	-7.2
ZINC000003990451	-7.2
ZINC000100051398	-7.2
ZINC000100051419	-7.2
ZINC000100051471	-7.2
ZINC000118912517	-7.2
ZINC000004428529	-7.2
ZINC000003874715	-7.2
ZINC000003876186	-7.2
ZINC000000000740	-7.2
ZINC000003873160	-7.2
ZINC000003918453	-7.2
ZINC000095617674	-7.2
ZINC000001481836	-7.2
ZINC000002034208	-7.2
ZINC000003831583	-7.2
ZINC000014952767	-7.2
ZINC000000608179	-7.2
ZINC000077291483	-7.2
ZINC000006031944	-7.2
ZINC000006117174	-7.2
ZINC000022060259	-7.2
ZINC000005132639	-7.2
ZINC000005421253	-7.2
ZINC000005922746	-7.2
ZINC000006117750	-7.2
ZINC000000896595	-7.2
ZINC000001535101	-7.2
ZINC000026005230	-7.2
ZINC000028631193	-7.2
ZINC000014210876	-7.2
ZINC000000000575	-7.2
ZINC000000000903	-7.2
ZINC000003861599	-7.2
ZINC000003913937	-7.2
ZINC000043450326	-7.2
ZINC000001690324	-7.2
ZINC000003945984	-7.2
ZINC000004097304	-7.2
ZINC000004097467	-7.2
ZINC000049637509	-7.2
ZINC000003995811	-7.2
ZINC000022067493	-7.2
ZINC000030731351	-7.2
ZINC000013546270	-7.2
ZINC000000538415	-7.2
ZINC000253611314	-7.2
ZINC000022060640	-7.2
ZINC000002387156	-7.2
ZINC000019362721	-7.2
ZINC000003882891	-7.2
ZINC000040017475	-7.2
ZINC000028361975	-7.2
ZINC000000643070	-7.2
ZINC000000968335	-7.2
ZINC000000597588	-7.2
ZINC000012484919	-7.2
ZINC000000000199	-7.2
ZINC000253617657	-7.2
ZINC000000001444	-7.2
ZINC000001530993	-7.2
ZINC000001481841	-7.2
ZINC000001482162	-7.2
ZINC000053683148	-7.2
ZINC000001999542	-7.2
ZINC000003830283	-7.2
ZINC000000897263	-7.2
ZINC000006094127	-7.2
ZINC000011616657	-7.2
ZINC000256965489	-7.2
ZINC000001481797	-7.2
ZINC000001645453	-7.2
ZINC000026824305	-7.2
ZINC000003861134	-7.2
ZINC000003786299	-7.2
ZINC000067665351	-7.2
ZINC000006117175	-7.1
ZINC000084386263	-7.1
ZINC000003830609	-7.1
ZINC000003830847	-7.1
ZINC000004217399	-7.1
ZINC000000000546	-7.1
ZINC000000896937	-7.1
ZINC000261139424	-7.1
ZINC000100051679	-7.1
ZINC000000066104	-7.1
ZINC000253636802	-7.1
ZINC000006117159	-7.1
ZINC000004228267	-7.1
ZINC000261494709	-7.1
ZINC000008552018	-7.1
ZINC000097974884	-7.1
ZINC000003874934	-7.1
ZINC000253733842	-7.1
ZINC000003861806	-7.1
ZINC000053084692	-7.1
ZINC000000968326	-7.1
ZINC000003875332	-7.1
ZINC000003914810	-7.1
ZINC000084400879	-7.1
ZINC000003875355	-7.1
ZINC000003975663	-7.1
ZINC000003781942	-7.1
ZINC000001542930	-7.1
ZINC000118912450	-7.1
ZINC000000537822	-7.1
ZINC000000897408	-7.1
ZINC000011677857	-7.1
ZINC000003876023	-7.1
ZINC000029210629	-7.1
ZINC000003783800	-7.1
ZINC000000013936	-7.1
ZINC000003875311	-7.1
ZINC000000001003	-7.1
ZINC000003881635	-7.1
ZINC000003938642	-7.1
ZINC000003787097	-7.1
ZINC000002019996	-7.1
ZINC000000057198	-7.1
ZINC000035048352	-7.1
ZINC000000538507	-7.1
ZINC000022033882	-7.1
ZINC000000120181	-7.1
ZINC000003830428	-7.1
ZINC000003964126	-7.1
ZINC000001530688	-7.1
ZINC000001530948	-7.1
ZINC000014263142	-7.1
ZINC000013682481	-7.1
ZINC000410428674	-7.1
ZINC000000020253	-7.1
ZINC000033902346	-7.1
ZINC000000538627	-7.1
ZINC000004097286	-7.1
ZINC000000538273	-7.1
ZINC000001997125	-7.1
ZINC000003873371	-7.1
ZINC000000896849	-7.1
ZINC000100308855	-7.1
ZINC000001846128	-7.1
ZINC000008551998	-7.1
ZINC000008551997	-7.1
ZINC000000538471	-7.1
ZINC000004217459	-7.1
ZINC000009228233	-7.1
ZINC000005996324	-7.1
ZINC000004212938	-7.1
ZINC000012358651	-7.1
ZINC000003789437	-7.1
ZINC000002526765	-7.1
ZINC000000001632	-7.1
ZINC000030731214	-7.1
ZINC000003809192	-7.1
ZINC000005316843	-7.1
ZINC000053683345	-7.1
ZINC000000057253	-7.1
ZINC000100051673	-7.1
ZINC000004097384	-7.1
ZINC000000004724	-7.1
ZINC000003831332	-7.1
ZINC000000643055	-7.1
ZINC000003789853	-7.1
ZINC000261494603	-7.1
ZINC000001481940	-7.1
ZINC000038683574	-7.1
ZINC000043131420	-7.1
ZINC000261494716	-7.1
ZINC000001591846	-7.1
ZINC000030731228	-7.1
ZINC000034108591	-7.1
ZINC000035644637	-7.1
ZINC000005167162	-7.1
ZINC000005834183	-7.1
ZINC000011677890	-7.1
ZINC000022055003	-7.1
ZINC000003875872	-7.1
ZINC000022061183	-7.1
ZINC000030691552	-7.1
ZINC000035653007	-7.1
ZINC000003791297	-7.1
ZINC000000403566	-7.1
ZINC000004096458	-7.1
ZINC000000011012	-7.1
ZINC000000968327	-7.1
ZINC000003873296	-7.1
ZINC000001850376	-7.1
ZINC000000020248	-7.1
ZINC000003831552	-7.1
ZINC000028467879	-7.1
ZINC000006467621	-7.1
ZINC000003995807	-7.1
ZINC000000839083	-7.1
ZINC000005167249	-7.1
ZINC000002528486	-7.1
ZINC000021981288	-7.1
ZINC000004213353	-7.1
ZINC000004743888	-7.1
ZINC000003780898	-7.1
ZINC000003784384	-7.1
ZINC000022055046	-7.1
ZINC000009133172	-7.1
ZINC000003874585	-7.1
ZINC000085589139	-7.1
ZINC000019632927	-7.1
ZINC000000608359	-7.1
ZINC000001530932	-7.1
ZINC000000001290	-7.1
ZINC000005140767	-7.1
ZINC000005167145	-7.1
ZINC000022053870	-7.1
ZINC000000000666	-7.1
ZINC000000000294	-7.1
ZINC000031261349	-7.1
ZINC000000896683	-7.1
ZINC000253535680	-7.1
ZINC000000057439	-7.1
ZINC000003977942	-7.1
ZINC000002015039	-7.1
ZINC000085537078	-7.1
ZINC000006068955	-7.1
ZINC000004068309	-7.1
ZINC000004257980	-7.1
ZINC000003982471	-7.1
ZINC000036056301	-7.1
ZINC000002008391	-7.1
ZINC000001677763	-7.1
ZINC000001481798	-7.1
ZINC000030731232	-7.1
ZINC000002570857	-7.1
ZINC000000621833	-7
ZINC000094303244	-7
ZINC000006117444	-7
ZINC000005764534	-7
ZINC000005116154	-7
ZINC000257384247	-7
ZINC000021981235	-7
ZINC000000621828	-7
ZINC000022061252	-7
ZINC000000006047	-7
ZINC000253535770	-7
ZINC000003830612	-7
ZINC000001255325	-7
ZINC000000120286	-7
ZINC000034089131	-7
ZINC000009212654	-7
ZINC000002528509	-7
ZINC000014164617	-7
ZINC000004474414	-7
ZINC000003800706	-7
ZINC000003830442	-7
ZINC000004617749	-7
ZINC000019362722	-7
ZINC000019362651	-7
ZINC000000057235	-7
ZINC000019632657	-7
ZINC000000058117	-7
ZINC000022065398	-7
ZINC000003882036	-7
ZINC000000006156	-7
ZINC000034806477	-7
ZINC000000968375	-7
ZINC000001542199	-7
ZINC000000898188	-7
ZINC000013449412	-7
ZINC000001540228	-7
ZINC000000020235	-7
ZINC000022054044	-7
ZINC000100030679	-7
ZINC000100030674	-7
ZINC000003830994	-7
ZINC000003792417	-7
ZINC000022061237	-7
ZINC000003830500	-7
ZINC000000003742	-7
ZINC000000057490	-7
ZINC000000538163	-7
ZINC000003792789	-7
ZINC000100090021	-7
ZINC000003812889	-7
ZINC000019796082	-7
ZINC000001536779	-7
ZINC000000001612	-7
ZINC000001530641	-7
ZINC000001530571	-7
ZINC000003800475	-7
ZINC000013540519	-7
ZINC000001886617	-7
ZINC000100036924	-7
ZINC000000057466	-7
ZINC000001842686	-7
ZINC000019014866	-7
ZINC000008220548	-7
ZINC000008552017	-7
ZINC000002020519	-7
ZINC000003875469	-7
ZINC000004083557	-7
ZINC000002003702	-7
ZINC000000403533	-7
ZINC000004215629	-7
ZINC000137804425	-7
ZINC000005783214	-7
ZINC000000899824	-7
ZINC000003651513	-7
ZINC000022060952	-7
ZINC000261494686	-7
ZINC000003791775	-7
ZINC000003794622	-7
ZINC000000000669	-7
ZINC000000601272	-7
ZINC000033753205	-7
ZINC000004215367	-7
ZINC000004693574	-7
ZINC000100074252	-7
ZINC000095619100	-7
ZINC000028957444	-7
ZINC000000012342	-7
ZINC000000001894	-7
ZINC000002019360	-7
ZINC000000968336	-7
ZINC000034220093	-7
ZINC000003875560	-7
ZINC000000897385	-7
ZINC000000509440	-7
ZINC000000601250	-7
ZINC000077291459	-7
ZINC000077300530	-7
ZINC000102249909	-7
ZINC000001530797	-7
ZINC000100054527	-7
ZINC000034303655	-7
ZINC000000000747	-7
ZINC000043174901	-7
ZINC000003881556	-7
ZINC000006030608	-7
ZINC000022061180	-7
ZINC000005785445	-7
ZINC000000020251	-7
ZINC000003812863	-7
ZINC000001853550	-7
ZINC000003875393	-7
ZINC000003805768	-7
ZINC000003926298	-7
ZINC000000155269	-7
ZINC000022443609	-7
ZINC000003978006	-7
ZINC000096903163	-7
ZINC000085205451	-7
ZINC000000000347	-7
ZINC000000002688	-7
ZINC000003916214	-7
ZINC000068247389	-7
ZINC000009164421	-7
ZINC000003779042	-7
ZINC000013831141	-7
ZINC000306122005	-7
ZINC000022060377	-7
ZINC000008214943	-7
ZINC000004217203	-7
ZINC000003830427	-7
ZINC000021981231	-7
ZINC000012503119	-7
ZINC000012504523	-7
ZINC000100199161	-7
ZINC000238809420	-7
ZINC000000000460	-7
ZINC000003814423	-7
ZINC000000967787	-7
ZINC000019796035	-7
ZINC000012484926	-7
ZINC000004245650	-7
ZINC000001565262	-7
ZINC000257384244	-7
ZINC000022816725	-7
ZINC000000006923	-7
ZINC000005760071	-7
ZINC000118913164	-7
ZINC000031771185	-7
ZINC000100048501	-7
ZINC000000002282	-7
ZINC000004212626	-7
ZINC000002008393	-7
ZINC000033972993	-7
ZINC000005760453	-7
ZINC000003872097	-7
ZINC000003860441	-7
ZINC000100019233	-6.9
ZINC000005138341	-6.9
ZINC000003833880	-6.9
ZINC000261494710	-6.9
ZINC000013559434	-6.9
ZINC000003978654	-6.9
ZINC000000003711	-6.9
ZINC000000006787	-6.9
ZINC000000020246	-6.9
ZINC000003873157	-6.9
ZINC000000087000	-6.9
ZINC000000001460	-6.9
ZINC000051133897	-6.9
ZINC000095616601	-6.9
ZINC000028108825	-6.9
ZINC000003806063	-6.9
ZINC000000538564	-6.9
ZINC000002032663	-6.9
ZINC000002583356	-6.9
ZINC000012404516	-6.9
ZINC000001530751	-6.9
ZINC000003830218	-6.9
ZINC000003812994	-6.9
ZINC000026295482	-6.9
ZINC000000002062	-6.9
ZINC000004744090	-6.9
ZINC000253530025	-6.9
ZINC000022448983	-6.9
ZINC000003875357	-6.9
ZINC000000119717	-6.9
ZINC000000014864	-6.9
ZINC000013449409	-6.9
ZINC000000523926	-6.9
ZINC000002112569	-6.9
ZINC000004474539	-6.9
ZINC000016090791	-6.9
ZINC000000538362	-6.9
ZINC000100018852	-6.9
ZINC000022060380	-6.9
ZINC000001675361	-6.9
ZINC000001611274	-6.9
ZINC000000895330	-6.9
ZINC000000003788	-6.9
ZINC000000005298	-6.9
ZINC000095889730	-6.9
ZINC000019796033	-6.9
ZINC000001530935	-6.9
ZINC000000004785	-6.9
ZINC000001481833	-6.9
ZINC000000020221	-6.9
ZINC000000599598	-6.9
ZINC000003977898	-6.9
ZINC000026007998	-6.9
ZINC000018130447	-6.9
ZINC000000607790	-6.9
ZINC000000155531	-6.9
ZINC000003875259	-6.9
ZINC000001895505	-6.9
ZINC000003775644	-6.9
ZINC000003782807	-6.9
ZINC000000491073	-6.9
ZINC000001552908	-6.9
ZINC000003875334	-6.9
ZINC000001530637	-6.9
ZINC000001530761	-6.9
ZINC000001530617	-6.9
ZINC000000000856	-6.9
ZINC000001846129	-6.9
ZINC000008214574	-6.9
ZINC000000490791	-6.9
ZINC000022116612	-6.9
ZINC000000000391	-6.9
ZINC000006116533	-6.9
ZINC000001540640	-6.9
ZINC000005996320	-6.9
ZINC000067665433	-6.9
ZINC000032209980	-6.9
ZINC000009060429	-6.9
ZINC000002034516	-6.9
ZINC000003914809	-6.9
ZINC000000000751	-6.9
ZINC000000005151	-6.9
ZINC000003831417	-6.9
ZINC000000599734	-6.9
ZINC000001530584	-6.9
ZINC000003778441	-6.9
ZINC000000000917	-6.9
ZINC000003830393	-6.9
ZINC000000900628	-6.9
ZINC000035644633	-6.9
ZINC000000119905	-6.9
ZINC000002007678	-6.9
ZINC000077312651	-6.9
ZINC000004097415	-6.9
ZINC000012504524	-6.9
ZINC000021981206	-6.9
ZINC000003875362	-6.9
ZINC000003875871	-6.9
ZINC000006096129	-6.9
ZINC000008582008	-6.9
ZINC000011592639	-6.9
ZINC000002568171	-6.9
ZINC000001530638	-6.9
ZINC000002570852	-6.9
ZINC000003776970	-6.9
ZINC000003871960	-6.9
ZINC000000113398	-6.9
ZINC000001851149	-6.9
ZINC000085555528	-6.9
ZINC000001552174	-6.9
ZINC000019632628	-6.9
ZINC000001571009	-6.9
ZINC000003938652	-6.9
ZINC000028973441	-6.9
ZINC000022010375	-6.9
ZINC000003816292	-6.9
ZINC000034636383	-6.9
ZINC000004261765	-6.9
ZINC000022061293	-6.9
ZINC000022446674	-6.9
ZINC000003830390	-6.9
ZINC000022059617	-6.9
ZINC000006037131	-6.9
ZINC000021981361	-6.9
ZINC000100053167	-6.9
ZINC000003956919	-6.9
ZINC000022055143	-6.9
ZINC000021298097	-6.9
ZINC000000967921	-6.9
ZINC000001530967	-6.9
ZINC000049089868	-6.9
ZINC000012484965	-6.9
ZINC000000003877	-6.9
ZINC000000896945	-6.9
ZINC000095604030	-6.9
ZINC000000601273	-6.9
ZINC000000001342	-6.9
ZINC000004742540	-6.9
ZINC000005967031	-6.9
ZINC000006019913	-6.9
ZINC000006092086	-6.9
ZINC000003940873	-6.9
ZINC000004576931	-6.9
ZINC000001713704	-6.9
ZINC000002570877	-6.9
ZINC000034646291	-6.9
ZINC000001717860	-6.9
ZINC000022061318	-6.9
ZINC000003872945	-6.9
ZINC000005139697	-6.8
ZINC000003874216	-6.8
ZINC000095618918	-6.8
ZINC000000004531	-6.8
ZINC000000404802	-6.8
ZINC000005760151	-6.8
ZINC000005934232	-6.8
ZINC000022055131	-6.8
ZINC000095618861	-6.8
ZINC000100042629	-6.8
ZINC000000057461	-6.8
ZINC000053166256	-6.8
ZINC000261494698	-6.8
ZINC000000000305	-6.8
ZINC000003830413	-6.8
ZINC000003873156	-6.8
ZINC000001533874	-6.8
ZINC000001529323	-6.8
ZINC000000607939	-6.8
ZINC000002570817	-6.8
ZINC000000004778	-6.8
ZINC000003802690	-6.8
ZINC000012414057	-6.8
ZINC000004654793	-6.8
ZINC000005140429	-6.8
ZINC000005699865	-6.8
ZINC000003806413	-6.8
ZINC000005735960	-6.8
ZINC000013648755	-6.8
ZINC000000113428	-6.8
ZINC000000016154	-6.8
ZINC000004392649	-6.8
ZINC000003604264	-6.8
ZINC000000402848	-6.8
ZINC000001546844	-6.8
ZINC000001542594	-6.8
ZINC000003782183	-6.8
ZINC000000057008	-6.8
ZINC000001546843	-6.8
ZINC000022010910	-6.8
ZINC000022060383	-6.8
ZINC000002015558	-6.8
ZINC000004097438	-6.8
ZINC000000032350	-6.8
ZINC000003914808	-6.8
ZINC000022002218	-6.8
ZINC000022059926	-6.8
ZINC000003914813	-6.8
ZINC000001668588	-6.8
ZINC000000000189	-6.8
ZINC000000000242	-6.8
ZINC000001530974	-6.8
ZINC000019632912	-6.8
ZINC000019632670	-6.8
ZINC000000006427	-6.8
ZINC000008618002	-6.8
ZINC000004618208	-6.8
ZINC000000113426	-6.8
ZINC000000020244	-6.8
ZINC000003812897	-6.8
ZINC000000057254	-6.8
ZINC000001530579	-6.8
ZINC000001846165	-6.8
ZINC000000000688	-6.8
ZINC000001846199	-6.8
ZINC000018847050	-6.8
ZINC000019594549	-6.8
ZINC000009411213	-6.8
ZINC000000001441	-6.8
ZINC000004097183	-6.8
ZINC000095617650	-6.8
ZINC000031440253	-6.8
ZINC000003651516	-6.8
ZINC000000001395	-6.8
ZINC000019907652	-6.8
ZINC000003798720	-6.8
ZINC000100001918	-6.8
ZINC000028536264	-6.8
ZINC000004102187	-6.8
ZINC000030691727	-6.8
ZINC000000537891	-6.8
ZINC000006858022	-6.8
ZINC000095617669	-6.8
ZINC000096014710	-6.8
ZINC000003927198	-6.8
ZINC000096030444	-6.8
ZINC000000002144	-6.8
ZINC000001704226	-6.8
[truncated: 2,381 more rows]

## Sheet: Delta_RBD
ZINC ID	Values	Drug name	Mol Formula	Mwt	Interactions	Residues
ZINC000169289767	-9.8	Trypan Blue	C34H28N6O14S4	872.894	Hydrophobic,Hydrogen Bond,Salt Bridge	LYS106,GLU198,TYR78,THR112,LEU143,PRO145,PHE197,GLU198,ARG148,HIS201
ZINC000004099104	-9.5	Sn38 Glucuronide	C28H28N2O11	568.535	Hydrophobic,Hydrogen Bond,Salt Bridge	PRO181,SER31,ASN130,ARG134,THR152,GLU166,GLN175,ARG134
ZINC000014880002	-9.5	Dihydroergotoxine	C33H37N5O5	583.689	Pi-STACKING,Hydrophobic,Hydrogen Bond,Salt Bridge	TYR155,PRO161,TYR171,PRO173,SER159,TYR155,GLU153
ZINC000014880001	-9.4	ZINC14880001	C27H30F6N2O2	528.537	Pi-STACKING,Hydrophobic	TYR171, ILE150,TYR155,PRO173
ZINC000001612996	-9.3	Irinotecan	C33H38N4O6	586.689	Hydrophobic,Hydrogen Bond	TYR155,TYR171,PRO173,SER151
ZINC000003932831	-9.3	Avodart	C27H30F6N2O2	528.537	Pi-STACKING,Hydrophobic	GLU147,TYR155,PRO173,TYR171
ZINC000003978083	-9.2	Tubocurarin	C37H41N2O6+	609.743	Hydrophobic,Hydrogen Bond,Salt Bridge	TYR78,PRO108,GLU198,ARG37,ASP110,GLU198
ZINC000003978005	-9.2	Dihydroergotamine	C33H37N5O5	583.689	Hydrophobic,Hydrogen Bond,Salt Bridge	trp35,tyr105,lys106,pro108,glu198,arg37,199leu,arg37
ZINC000013444037	-9.1	Tasosartan	C23H21N7O	411.469	Pi-STACKING,Hydrophobic,Hydrogen Bond	TYR155,TYR171,PRO173,PHE172,TYR155,TYR171
ZINC000100378061	-9	Naldemedine	C32H34N4O6	570.646	Hydrophobic,Hydrogen Bond	VAL23,ALA26,ALA30,LYS38,ASN132,THR152,ASN36
ZINC000030726863	-9
ZINC000004099004	-9
ZINC000019203131	-9
ZINC000004096817	-9
ZINC000095617625	-8.9
ZINC000150339331	-8.9
ZINC000224657532	-8.9
ZINC000164760756	-8.9
ZINC000004217252	-8.9
ZINC000096015174	-8.9
ZINC000053073961	-8.9
ZINC000003934128	-8.9
ZINC000150338708	-8.9
ZINC000049783754	-8.9
ZINC000011616153	-8.8
ZINC000040165266	-8.8
ZINC000299818022	-8.8
ZINC000019364226	-8.8
ZINC000011679756	-8.8
ZINC000008234405	-8.8
ZINC000036701290	-8.8
ZINC000012503187	-8.8
ZINC000003927822	-8.8
ZINC000006716957	-8.8
ZINC000004175630	-8.8
ZINC000085537142	-8.8
ZINC000003995616	-8.8
ZINC000008214470	-8.8
ZINC000004215648	-8.8
ZINC000072318121	-8.8
ZINC000015919406	-8.8
ZINC000072131401	-8.7
ZINC000095618827	-8.7
ZINC000100735958	-8.7
ZINC000003927200	-8.7
ZINC000011617039	-8.7
ZINC000004214700	-8.7
ZINC000008551674	-8.7
ZINC000299817032	-8.7
ZINC000003929793	-8.7
ZINC000003881345	-8.7
ZINC000040165247	-8.7
ZINC000256079353	-8.7
ZINC000118915341	-8.7
ZINC000095617622	-8.7
ZINC000095617624	-8.7
ZINC000095617626	-8.7
ZINC000040165231	-8.7
ZINC000040165209	-8.6
ZINC000100070954	-8.6
ZINC000052955754	-8.6
ZINC000001482077	-8.6
ZINC000014768621	-8.6
ZINC000000538312	-8.6
ZINC000003831120	-8.6
ZINC000003831231	-8.6
ZINC000256310200	-8.6
ZINC000013515304	-8.6
ZINC000064033452	-8.6
ZINC000003993855	-8.6
ZINC000095617641	-8.6
ZINC000014879999	-8.6
ZINC000000537755	-8.6
ZINC000084386263	-8.5
ZINC000095617638	-8.5
ZINC000040165229	-8.5
ZINC000253387884	-8.5
ZINC000936069565	-8.5
ZINC000299818021	-8.5
ZINC000008101127	-8.5
ZINC000003824921	-8.5
ZINC000003872566	-8.5
ZINC000026985532	-8.5
ZINC000001530886	-8.5
ZINC000003914596	-8.5
ZINC000000537805	-8.5
ZINC000033889315	-8.5
ZINC000053683151	-8.5
ZINC000052509366	-8.5
ZINC000095617623	-8.5
ZINC000000608266	-8.5
ZINC000030731084	-8.5
ZINC000004215812	-8.5
ZINC000022058728	-8.5
ZINC000113149554	-8.5
ZINC000035328014	-8.5
ZINC000043200832	-8.5
ZINC000003993846	-8.5
ZINC000100016058	-8.5
ZINC000164528615	-8.5
ZINC000008220175	-8.5
ZINC000000577115	-8.5
ZINC000118915343	-8.5
ZINC000261494717	-8.4
ZINC000095618575	-8.4
ZINC000011616152	-8.4
ZINC000068204830	-8.4
ZINC000009212428	-8.4
ZINC000004424091	-8.4
ZINC000040430143	-8.4
ZINC000100013130	-8.4
ZINC000026664090	-8.4
ZINC000239173596	-8.4
ZINC000019632618	-8.4
ZINC000003860453	-8.4
ZINC000004097344	-8.4
ZINC000043100810	-8.4
ZINC000004099002	-8.4
ZINC000208774715	-8.4
ZINC000100022637	-8.4
ZINC000000537791	-8.4
ZINC000043195321	-8.4
ZINC000035801098	-8.4
ZINC000169621200	-8.4
ZINC000003938686	-8.4
ZINC000095616937	-8.4
ZINC000004099050	-8.4
ZINC000118915342	-8.4
ZINC000004245650	-8.4
ZINC000256079355	-8.4
ZINC000100005148	-8.4
ZINC000261494708	-8.3
ZINC000003831511	-8.3
ZINC000095617639	-8.3
ZINC000256079356	-8.3
ZINC000012496781	-8.3
ZINC000001490477	-8.3
ZINC000028232750	-8.3
ZINC000068153186	-8.3
ZINC000068202099	-8.3
ZINC000001550477	-8.3
ZINC000066166864	-8.3
ZINC000084668739	-8.3
ZINC000003830432	-8.3
ZINC000000538658	-8.3
ZINC000003873364	-8.3
ZINC000003915154	-8.3
ZINC000000643138	-8.3
ZINC000000598829	-8.3
ZINC000004175569	-8.3
ZINC000006067554	-8.3
ZINC000008234384	-8.3
ZINC000067664978	-8.3
ZINC000102136963	-8.3
ZINC000013831810	-8.3
ZINC000008214421	-8.3
ZINC000049036447	-8.3
ZINC000028536264	-8.3
ZINC000095617637	-8.3
ZINC000077313075	-8.3
ZINC000253975480	-8.3
ZINC000002012726	-8.3
ZINC000013515303	-8.3
ZINC000043131420	-8.3
ZINC000072190218	-8.3
ZINC000068206930	-8.3
ZINC000003938684	-8.3
ZINC000100017856	-8.3
ZINC000040165263	-8.3
ZINC000004099008	-8.3
ZINC000253632968	-8.3
ZINC000017653974	-8.3
ZINC000012496345	-8.3
ZINC000118915331	-8.3
ZINC000040165256	-8.3
ZINC000031425358	-8.3
ZINC000013515302	-8.2
ZINC000245224599	-8.2
ZINC000253636802	-8.2
ZINC000013515299	-8.2
ZINC000040165220	-8.2
ZINC000040165249	-8.2
ZINC000095618880	-8.2
ZINC000029416466	-8.2
ZINC000028639340	-8.2
ZINC000006745272	-8.2
ZINC000014879959	-8.2
ZINC000000538337	-8.2
ZINC000004097376	-8.2
ZINC000014880004	-8.2
ZINC000053682936	-8.2
ZINC000003781738	-8.2
ZINC000095618852	-8.2
ZINC000009212426	-8.2
ZINC000037868226	-8.2
ZINC000084758235	-8.2
ZINC000021981222	-8.2
ZINC000040165219	-8.2
ZINC000150374458	-8.2
ZINC000013828184	-8.2
ZINC000009232411	-8.2
ZINC000003977777	-8.2
ZINC000014261579	-8.2
ZINC000095618916	-8.2
ZINC000000537804	-8.2
ZINC000003781952	-8.2
ZINC000100067477	-8.2
ZINC000042834847	-8.2
ZINC000077269418	-8.2
ZINC000077269421	-8.2
ZINC000095617640	-8.2
ZINC000005167162	-8.2
ZINC000026251015	-8.2
ZINC000031415836	-8.2
ZINC000003861599	-8.2
ZINC000040165228	-8.2
ZINC000017653971	-8.2
ZINC000049783788	-8.2
ZINC000031417974	-8.2
ZINC000008234383	-8.2
ZINC000118915330	-8.2
ZINC000118915340	-8.2
ZINC000000537940	-8.2
ZINC000040165202	-8.2
ZINC000031425360	-8.2
ZINC000100053593	-8.1
ZINC000256079354	-8.1
ZINC000253611311	-8.1
ZINC000261494709	-8.1
ZINC000008221225	-8.1
ZINC000095619124	-8.1
ZINC000019364228	-8.1
ZINC000000968278	-8.1
ZINC000001542113	-8.1
ZINC000003831490	-8.1
ZINC000003977978	-8.1
ZINC000018516586	-8.1
ZINC000013118371	-8.1
ZINC000009212425	-8.1
ZINC000019796080	-8.1
ZINC000014210642	-8.1
ZINC000001481956	-8.1
ZINC000000537795	-8.1
ZINC000005752191	-8.1
ZINC000008552017	-8.1
ZINC000003860869	-8.1
ZINC000085914855	-8.1
ZINC000253633751	-8.1
ZINC000150374443	-8.1
ZINC000011525121	-8.1
ZINC000003812892	-8.1
ZINC000150374455	-8.1
ZINC000000968279	-8.1
ZINC000005844792	-8.1
ZINC000222731806	-8.1
ZINC000013537287	-8.1
ZINC000013674440	-8.1
ZINC000001539579	-8.1
ZINC000003784182	-8.1
ZINC000003925861	-8.1
ZINC000022448696	-8.1
ZINC000028467879	-8.1
ZINC000040165221	-8.1
ZINC000040165265	-8.1
ZINC000003802417	-8.1
ZINC000017953024	-8.1
ZINC000004215173	-8.1
ZINC000019203128	-8.1
ZINC000019203134	-8.1
ZINC000067665085	-8.1
ZINC000118915335	-8.1
ZINC000003873366	-8.1
ZINC000040165241	-8.1
ZINC000040165264	-8.1
ZINC000094303245	-8
ZINC000084402690	-8
ZINC000005764534	-8
ZINC000013515300	-8
ZINC000014089740	-8
ZINC000261494679	-8
ZINC000030731319	-8
ZINC000008552018	-8
ZINC000253616932	-8
ZINC000003830431	-8
ZINC000003873362	-8
ZINC000008577218	-8
ZINC000004629876	-8
ZINC000035051264	-8
ZINC000005735960	-8
ZINC000095551509	-8
ZINC000070466416	-8
ZINC000001542929	-8
ZINC000000537877	-8
ZINC000036387179	-8
ZINC000022034381	-8
ZINC000013831130	-8
ZINC000000537928	-8
ZINC000000538550	-8
ZINC000003875469	-8
ZINC000017545546	-8
ZINC000077300876	-8
ZINC000000968276	-8
ZINC000004074875	-8
ZINC000003985982	-8
ZINC000100014909	-8
ZINC000094566092	-8
ZINC000004097285	-8
ZINC000009212427	-8
ZINC000003936683	-8
ZINC000064622628	-8
ZINC000077269415	-8
ZINC000261494681	-8
ZINC000077269419	-8
ZINC000043205655	-8
ZINC000065742834	-8
ZINC000003797541	-8
ZINC000003938482	-8
ZINC000031290887	-8
ZINC000043100953	-8
ZINC000084758479	-8
ZINC000000643153	-8
ZINC000033955058	-8
ZINC000003917708	-8
ZINC000040165230	-8
ZINC000040165255	-8
ZINC000040165257	-8
ZINC000003817234	-8
ZINC000003780800	-8
ZINC000019132424	-8
ZINC000040164488	-8
ZINC000000968277	-8
ZINC000008219992	-8
ZINC000100005150	-8
ZINC000100005073	-8
ZINC000031425361	-8
ZINC000031425359	-8
ZINC000003871723	-8
ZINC000101160855	-8
ZINC000100053597	-7.9
ZINC000006068249	-7.9
ZINC000253611308	-7.9
ZINC000000537802	-7.9
ZINC000100003902	-7.9
ZINC000003816287	-7.9
ZINC000003938704	-7.9
ZINC000095493347	-7.9
ZINC000003861133	-7.9
ZINC000004474571	-7.9
ZINC000011681563	-7.9
ZINC000003875387	-7.9
ZINC000008215434	-7.9
ZINC000003876136	-7.9
ZINC000003973334	-7.9
ZINC000019594557	-7.9
ZINC000000119434	-7.9
ZINC000003881613	-7.9
ZINC000004213946	-7.9
ZINC000004097343	-7.9
ZINC000004212851	-7.9
ZINC000003875484	-7.9
ZINC000004059755	-7.9
ZINC000003939013	-7.9
ZINC000011616882	-7.9
ZINC000003830261	-7.9
ZINC000019701769	-7.9
ZINC000085650610	-7.9
ZINC000006067916	-7.9
ZINC000102136971	-7.9
ZINC000003812958	-7.9
ZINC000198970879	-7.9
ZINC000058581064	-7.9
ZINC000004097448	-7.9
ZINC000008220909	-7.9
ZINC000068249103	-7.9
ZINC000004212953	-7.9
ZINC000004097356	-7.9
ZINC000001493878	-7.9
ZINC000004096458	-7.9
ZINC000003873936	-7.9
ZINC000043100709	-7.9
ZINC000031460595	-7.9
ZINC000001548097	-7.9
ZINC000003920266	-7.9
ZINC000016052277	-7.9
ZINC000040165238	-7.9
ZINC000031417978	-7.9
ZINC000031460450	-7.9
ZINC000012494489	-7.9
ZINC000118913657	-7.9
ZINC000118915332	-7.9
ZINC000118915334	-7.9
ZINC000003918428	-7.9
ZINC000003919580	-7.9
ZINC000012484926	-7.9
ZINC000253611310	-7.9
ZINC000034114798	-7.9
ZINC000034602275	-7.9
ZINC000031415834	-7.9
ZINC000006068248	-7.9
ZINC000003977751	-7.9
ZINC000003861134	-7.9
ZINC000003872097	-7.9
ZINC000261494680	-7.8
ZINC000004228267	-7.8
ZINC000003830564	-7.8
ZINC000003874467	-7.8
ZINC000002005305	-7.8
ZINC000034089131	-7.8
ZINC000000897251	-7.8
ZINC000004097383	-7.8
ZINC000000643143	-7.8
ZINC000003781942	-7.8
ZINC000004097186	-7.8
ZINC000148723177	-7.8
ZINC000003882036	-7.8
ZINC000001587572	-7.8
ZINC000003881635	-7.8
ZINC000022060383	-7.8
ZINC000003779720	-7.8
ZINC000040164432	-7.8
ZINC000003914813	-7.8
ZINC000006845076	-7.8
ZINC000003830428	-7.8
ZINC000000538621	-7.8
ZINC000008618002	-7.8
ZINC000003986735	-7.8
ZINC000001851132	-7.8
ZINC000003977945	-7.8
ZINC000004081771	-7.8
ZINC000003875998	-7.8
ZINC000004216820	-7.8
ZINC000002036915	-7.8
ZINC000004097183	-7.8
ZINC000004228238	-7.8
ZINC000031622970	-7.8
ZINC000021981188	-7.8
ZINC000094566093	-7.8
ZINC000118912517	-7.8
ZINC000027990463	-7.8
ZINC000004084618	-7.8
ZINC000003872582	-7.8
ZINC000000897240	-7.8
ZINC000003876186	-7.8
ZINC000072131126	-7.8
ZINC000001554197	-7.8
ZINC000261494603	-7.8
ZINC000003871889	-7.8
ZINC000038213880	-7.8
ZINC000003873817	-7.8
ZINC000030731133	-7.8
ZINC000011616036	-7.8
ZINC000004654818	-7.8
ZINC000000968264	-7.8
ZINC000003938746	-7.8
ZINC000003938751	-7.8
ZINC000003814422	-7.8
ZINC000003913937	-7.8
ZINC000040165203	-7.8
ZINC000072316335	-7.8
ZINC000003873365	-7.8
ZINC000004097304	-7.8
ZINC000029571072	-7.8
ZINC000049637509	-7.8
ZINC000095617636	-7.8
ZINC000003917540	-7.8
ZINC000040164427	-7.8
ZINC000013449465	-7.8
ZINC000085589009	-7.8
ZINC000019632896	-7.8
ZINC000019360739	-7.8
ZINC000004228235	-7.8
ZINC000005140767	-7.8
ZINC000012484919	-7.8
ZINC000118913655	-7.8
ZINC000013540864	-7.8
ZINC000085589142	-7.8
ZINC000040165218	-7.8
ZINC000004098610	-7.8
ZINC000004212626	-7.8
ZINC000003922077	-7.8
ZINC000002572666	-7.8
ZINC000043207566	-7.8
ZINC000100011067	-7.7
ZINC000095618574	-7.7
ZINC000248065211	-7.7
ZINC000040165239	-7.7
ZINC000040165258	-7.7
ZINC000095618878	-7.7
ZINC000253916263	-7.7
ZINC000021999791	-7.7
ZINC000001529323	-7.7
ZINC000100013500	-7.7
ZINC000003820029	-7.7
ZINC000011616925	-7.7
ZINC000003872994	-7.7
ZINC000001536109	-7.7
ZINC000003881958	-7.7
ZINC000000538275	-7.7
ZINC000163535243	-7.7
ZINC000038141705	-7.7
ZINC000004096712	-7.7
ZINC000003782599	-7.7
ZINC000000537822	-7.7
ZINC000100018854	-7.7
ZINC000013449409	-7.7
ZINC000003983936	-7.7
ZINC000008215403	-7.7
ZINC000100018852	-7.7
ZINC000003872931	-7.7
ZINC000004149248	-7.7
ZINC000031456738	-7.7
ZINC000014879972	-7.7
ZINC000004212854	-7.7
ZINC000004097305	-7.7
ZINC000001996117	-7.7
ZINC000003809191	-7.7
ZINC000003977981	-7.7
ZINC000000643114	-7.7
ZINC000150338698	-7.7
ZINC000012504271	-7.7
ZINC000003869855	-7.7
ZINC000003881421	-7.7
ZINC000004083557	-7.7
ZINC000022116612	-7.7
ZINC000004212938	-7.7
ZINC000013515301	-7.7
ZINC000052716421	-7.7
ZINC000004097427	-7.7
ZINC000095617627	-7.7
ZINC000004428529	-7.7
ZINC000003873160	-7.7
ZINC000003821234	-7.7
ZINC000100054527	-7.7
ZINC000004097468	-7.7
ZINC000003831151	-7.7
ZINC000003976838	-7.7
ZINC000031415830	-7.7
ZINC000040165217	-7.7
ZINC000001540998	-7.7
ZINC000003816292	-7.7
ZINC000015263894	-7.7
ZINC000034608502	-7.7
ZINC000004099035	-7.7
ZINC000003817152	-7.7
ZINC000022060377	-7.7
ZINC000003977868	-7.7
ZINC000004217232	-7.7
ZINC000004217203	-7.7
ZINC000022060374	-7.7
ZINC000003938750	-7.7
ZINC000085589133	-7.7
ZINC000085589139	-7.7
ZINC000253497554	-7.7
ZINC000004228266	-7.7
ZINC000003814423	-7.7
ZINC000000001567	-7.7
ZINC000100369359	-7.7
ZINC000100371992	-7.7
ZINC000053683148	-7.7
ZINC000006092801	-7.7
ZINC000003872098	-7.7
ZINC000261494682	-7.6
ZINC000003812946	-7.6
ZINC000004097284	-7.6
ZINC000094303244	-7.6
ZINC000006067779	-7.6
ZINC000021981190	-7.6
ZINC000031705512	-7.6
ZINC000021983537	-7.6
ZINC000000586239	-7.6
ZINC000299818020	-7.6
ZINC000003833824	-7.6
ZINC000051133897	-7.6
ZINC000000025958	-7.6
ZINC000014164617	-7.6
ZINC000003875332	-7.6
ZINC000023358248	-7.6
ZINC000038141706	-7.6
ZINC000003831317	-7.6
ZINC000000601301	-7.6
ZINC000004641374	-7.6
ZINC000005161505	-7.6
ZINC000019796168	-7.6
ZINC000013818943	-7.6
ZINC000003875357	-7.6
ZINC000034806477	-7.6
ZINC000116473771	-7.6
ZINC000000538174	-7.6
ZINC000015951916	-7.6
ZINC000022007371	-7.6
ZINC000022060380	-7.6
ZINC000005159763	-7.6
ZINC000003819392	-7.6
ZINC000000538152	-7.6
ZINC000040899447	-7.6
ZINC000001530604	-7.6
ZINC000014880007	-7.6
ZINC000003951740	-7.6
ZINC000000001370	-7.6
ZINC000004097286	-7.6
ZINC000003875334	-7.6
ZINC000013540519	-7.6
ZINC000000896543	-7.6
ZINC000100036924	-7.6
ZINC000001530922	-7.6
ZINC000008220548	-7.6
ZINC000003881408	-7.6
ZINC000004026419	-7.6
ZINC000004097185	-7.6
ZINC000008143796	-7.6
ZINC000095626782	-7.6
ZINC000043606386	-7.6
ZINC000004215629	-7.6
ZINC000043710727	-7.6
ZINC000003798603	-7.6
ZINC000004102187	-7.6
ZINC000102249909	-7.6
ZINC000001544683	-7.6
ZINC000077293241	-7.6
ZINC000006093393	-7.6
ZINC000011677911	-7.6
ZINC000000057255	-7.6
ZINC000043207238	-7.6
ZINC000003833821	-7.6
ZINC000003938744	-7.6
ZINC000000000347	-7.6
ZINC000030691754	-7.6
ZINC000068247389	-7.6
ZINC000003776633	-7.6
ZINC000085537017	-7.6
ZINC000100026355	-7.6
ZINC000095617635	-7.6
ZINC000004228237	-7.6
ZINC000012504523	-7.6
ZINC000000601270	-7.6
ZINC000028643021	-7.6
ZINC000100054819	-7.6
ZINC000085589012	-7.6
ZINC000013473305	-7.6
ZINC000004257980	-7.6
ZINC000005116499	-7.6
ZINC000002516030	-7.6
ZINC000103660515	-7.5
ZINC000100014880	-7.5
ZINC000005167248	-7.5
ZINC000261494714	-7.5
ZINC000031291853	-7.5
ZINC000031460590	-7.5
ZINC000147175374	-7.5
ZINC000002568036	-7.5
ZINC000004212809	-7.5
ZINC000003833846	-7.5
ZINC000004474414	-7.5
ZINC000004474460	-7.5
ZINC000003875355	-7.5
ZINC000038139973	-7.5
ZINC000003975663	-7.5
ZINC000019685790	-7.5
ZINC000003931840	-7.5
ZINC000008655696	-7.5
ZINC000000898188	-7.5
ZINC000003822702	-7.5
ZINC000100004231	-7.5
ZINC000100089496	-7.5
ZINC000003823475	-7.5
ZINC000003830842	-7.5
ZINC000012503149	-7.5
ZINC000002005534	-7.5
ZINC000005139136	-7.5
ZINC000090647712	-7.5
ZINC000005434436	-7.5
ZINC000003831157	-7.5
ZINC000001530605	-7.5
ZINC000018324776	-7.5
ZINC000019632834	-7.5
ZINC000004212945	-7.5
ZINC000000020253	-7.5
ZINC000000598390	-7.5
ZINC000003872602	-7.5
ZINC000033902346	-7.5
ZINC000004097308	-7.5
ZINC000001530571	-7.5
ZINC000004097404	-7.5
ZINC000003875980	-7.5
ZINC000004099009	-7.5
ZINC000005029557	-7.5
ZINC000004213057	-7.5
ZINC000085552271	-7.5
ZINC000000000928	-7.5
ZINC000004215367	-7.5
ZINC000005497532	-7.5
ZINC000052509463	-7.5
ZINC000118912393	-7.5
ZINC000100051419	-7.5
ZINC000095619101	-7.5
ZINC000003830716	-7.5
ZINC000028957444	-7.5
ZINC000000538483	-7.5
ZINC000003875560	-7.5
ZINC000003918453	-7.5
ZINC000001552042	-7.5
ZINC000002563085	-7.5
ZINC000014952767	-7.5
ZINC000261494711	-7.5
ZINC000261494716	-7.5
ZINC000034108591	-7.5
ZINC000043174901	-7.5
ZINC000003917400	-7.5
ZINC000021981371	-7.5
ZINC000035902489	-7.5
ZINC000003814360	-7.5
ZINC000001851149	-7.5
ZINC000031705519	-7.5
ZINC000003978006	-7.5
ZINC000084441937	-7.5
ZINC000084589076	-7.5
ZINC000040165240	-7.5
ZINC000003874185	-7.5
ZINC000003945984	-7.5
ZINC000003813047	-7.5
ZINC000013911941	-7.5
ZINC000004098984	-7.5
ZINC000022061293	-7.5
ZINC000021981272	-7.5
ZINC000005167249	-7.5
ZINC000022058301	-7.5
ZINC000013449462	-7.5
ZINC000000538650	-7.5
ZINC000004214612	-7.5
ZINC000003830427	-7.5
ZINC000021981274	-7.5
ZINC000003919581	-7.5
ZINC000003872446	-7.5
ZINC000257384244	-7.5
ZINC000009330880	-7.5
ZINC000003977985	-7.5
ZINC000118915333	-7.5
ZINC000085552393	-7.5
ZINC000085589135	-7.5
ZINC000095617628	-7.5
ZINC000031290884	-7.5
ZINC000100054519	-7.5
ZINC000002017901	-7.5
ZINC000002570882	-7.5
ZINC000033972993	-7.5
ZINC000100051405	-7.4
ZINC000013282290	-7.4
ZINC000083294652	-7.4
ZINC000000898237	-7.4
ZINC000000896937	-7.4
ZINC000003814410	-7.4
ZINC000005140766	-7.4
ZINC000257384247	-7.4
ZINC000261494700	-7.4
ZINC000095618886	-7.4
ZINC000095618861	-7.4
ZINC000003861806	-7.4
ZINC000003921872	-7.4
ZINC000053229445	-7.4
ZINC000019632891	-7.4
ZINC000004214772	-7.4
ZINC000019685788	-7.4
ZINC000031274852	-7.4
ZINC000003873921	-7.4
ZINC000004083606	-7.4
ZINC000043206370	-7.4
ZINC000001542146	-7.4
ZINC000004824235	-7.4
ZINC000100004233	-7.4
ZINC000100037101	-7.4
ZINC000004428527	-7.4
ZINC000004521924	-7.4
ZINC000095618851	-7.4
ZINC000001713960	-7.4
ZINC000000608204	-7.4
ZINC000095889730	-7.4
ZINC000003964126	-7.4
ZINC000014879992	-7.4
ZINC000001481815	-7.4
ZINC000003831128	-7.4
ZINC000003920657	-7.4
ZINC000000403529	-7.4
ZINC000000601254	-7.4
ZINC000085537053	-7.4
ZINC000003875259	-7.4
ZINC000100308855	-7.4
ZINC000005763835	-7.4
ZINC000000897085	-7.4
ZINC000000403533	-7.4
ZINC000009228233	-7.4
ZINC000003875383	-7.4
ZINC000012494340	-7.4
ZINC000013831791	-7.4
ZINC000253476804	-7.4
ZINC000013916432	-7.4
ZINC000003812923	-7.4
ZINC000000004724	-7.4
ZINC000003914809	-7.4
ZINC000003927198	-7.4
ZINC000003831401	-7.4
ZINC000077293633	-7.4
ZINC000002383210	-7.4
ZINC000035644633	-7.4
ZINC000003881556	-7.4
ZINC000004212939	-7.4
ZINC000003875362	-7.4
ZINC000011677894	-7.4
ZINC000003832372	-7.4
ZINC000169621223	-7.4
ZINC000003816514	-7.4
ZINC000003881640	-7.4
ZINC000085205451	-7.4
ZINC000004097467	-7.4
ZINC000007997966	-7.4
ZINC000003782818	-7.4
ZINC000002526389	-7.4
ZINC000022061296	-7.4
ZINC000013546270	-7.4
ZINC000004743888	-7.4
ZINC000003882897	-7.4
ZINC000003875993	-7.4
ZINC000058541114	-7.4
ZINC000118913658	-7.4
ZINC000033972992	-7.4
ZINC000004099013	-7.4
ZINC000100053171	-7.3
ZINC000006116332	-7.3
ZINC000095618747	-7.3
ZINC000004215255	-7.3
ZINC000021981254	-7.3
ZINC000100015190	-7.3
ZINC000003831462	-7.3
ZINC000006093465	-7.3
ZINC000090711812	-7.3
ZINC000005920286	-7.3
ZINC000248022807	-7.3
ZINC000253616931	-7.3
ZINC000253535770	-7.3
ZINC000261494698	-7.3
ZINC000004208846	-7.3
ZINC000003830413	-7.3
ZINC000000597434	-7.3
ZINC000253733842	-7.3
ZINC000003861742	-7.3
ZINC000000608382	-7.3
ZINC000003806063	-7.3
ZINC000000968326	-7.3
ZINC000002526388	-7.3
ZINC000002528509	-7.3
ZINC000005844788	-7.3
ZINC000003800008	-7.3
ZINC000003830421	-7.3
ZINC000003807917	-7.3
ZINC000169621220	-7.3
ZINC000000602632	-7.3
ZINC000003775140	-7.3
ZINC000000002062	-7.3
ZINC000004744090	-7.3
ZINC000245204949	-7.3
ZINC000252679615	-7.3
ZINC000022065398	-7.3
ZINC000003830391	-7.3
ZINC000118912450	-7.3
ZINC000001489478	-7.3
ZINC000011677837	-7.3
ZINC000030691797	-7.3
ZINC000001543181	-7.3
ZINC000014879961	-7.3
ZINC000029489118	-7.3
ZINC000100030989	-7.3
ZINC000003830747	-7.3
ZINC000001611274	-7.3
ZINC000004215257	-7.3
ZINC000003914808	-7.3
ZINC000000002212	-7.3
ZINC000003616630	-7.3
ZINC000000057522	-7.3
ZINC000000490791	-7.3
ZINC000003875417	-7.3
ZINC000031622969	-7.3
ZINC000030726399	-7.3
ZINC000002526765	-7.3
ZINC000000608288	-7.3
ZINC000033753205	-7.3
ZINC000013509425	-7.3
ZINC000005764428	-7.3
ZINC000000000655	-7.3
ZINC000004097384	-7.3
ZINC000000537931	-7.3
ZINC000003874715	-7.3
ZINC000003871923	-7.3
ZINC000006858022	-7.3
ZINC000000538198	-7.3
ZINC000013520558	-7.3
ZINC000077292462	-7.3
ZINC000033971074	-7.3
ZINC000035644637	-7.3
ZINC000038213879	-7.3
ZINC000077292463	-7.3
ZINC000004216862	-7.3
ZINC000006116536	-7.3
ZINC000012504524	-7.3
ZINC000011592639	-7.3
ZINC000022060265	-7.3
ZINC000036520252	-7.3
ZINC000000601229	-7.3
ZINC000000601305	-7.3
ZINC000000403566	-7.3
ZINC000003807172	-7.3
ZINC000000001773	-7.3
ZINC000022443609	-7.3
ZINC000033587910	-7.3
ZINC000001530788	-7.3
ZINC000085432544	-7.3
ZINC000003940470	-7.3
ZINC000000002688	-7.3
ZINC000021981454	-7.3
ZINC000009164421	-7.3
ZINC000000601317	-7.3
ZINC000044020714	-7.3
ZINC000150338699	-7.3
ZINC000096006023	-7.3
ZINC000002509755	-7.3
ZINC000004261765	-7.3
ZINC000030691722	-7.3
ZINC000000608085	-7.3
ZINC000000538415	-7.3
ZINC000004213353	-7.3
ZINC000004217164	-7.3
ZINC000253611314	-7.3
ZINC000019632700	-7.3
ZINC000004214681	-7.3
ZINC000000968262	-7.3
ZINC000005167145	-7.3
ZINC000000601275	-7.3
ZINC000000001995	-7.3
ZINC000001530993	-7.3
ZINC000002008504	-7.3
ZINC000049799668	-7.3
ZINC000003992480	-7.3
ZINC000005104028	-7.3
ZINC000085537078	-7.3
ZINC000003871017	-7.3
ZINC000003871891	-7.3
ZINC000006030359	-7.3
ZINC000006093464	-7.3
ZINC000256965489	-7.3
ZINC000003982471	-7.3
ZINC000003815418	-7.3
ZINC000100019233	-7.2
ZINC000230123065	-7.2
ZINC000005161502	-7.2
ZINC000100015192	-7.2
ZINC000003872177	-7.2
ZINC000095618751	-7.2
ZINC000018185774	-7.2
ZINC000100004249	-7.2
ZINC000000389747	-7.2
ZINC000000538564	-7.2
ZINC000003815424	-7.2
ZINC000002244165	-7.2
ZINC000001542392	-7.2
ZINC000003842872	-7.2
ZINC000016159083	-7.2
ZINC000003818726	-7.2
ZINC000003784432	-7.2
ZINC000019796087	-7.2
ZINC000000058117	-7.2
ZINC000100031739	-7.2
ZINC000004654793	-7.2
ZINC000000075126	-7.2
ZINC000001280665	-7.2
ZINC000000897408	-7.2
ZINC000100296828	-7.2
ZINC000013986658	-7.2
ZINC000013449412	-7.2
ZINC000001540228	-7.2
ZINC000003783800	-7.2
ZINC000003830477	-7.2
ZINC000100030679	-7.2
ZINC000000538362	-7.2
ZINC000003799012	-7.2
ZINC000003787097	-7.2
ZINC000002013189	-7.2
ZINC000004097438	-7.2
ZINC000000538163	-7.2
ZINC000001481877	-7.2
ZINC000003812889	-7.2
ZINC000002014976	-7.2
ZINC000019361042	-7.2
ZINC000006094354	-7.2
ZINC000053151228	-7.2
ZINC000018130447	-7.2
ZINC000001530975	-7.2
ZINC000001530977	-7.2
ZINC000085537014	-7.2
ZINC000000402954	-7.2
ZINC000001530580	-7.2
ZINC000004102186	-7.2
ZINC000085536958	-7.2
ZINC000003814379	-7.2
ZINC000034886826	-7.2
ZINC000095617650	-7.2
ZINC000031440253	-7.2
ZINC000003860369	-7.2
ZINC000077287124	-7.2
ZINC000253476806	-7.2
ZINC000003794622	-7.2
ZINC000053683345	-7.2
ZINC000060325170	-7.2
ZINC000005733652	-7.2
ZINC000100074252	-7.2
ZINC000027428713	-7.2
ZINC000005764759	-7.2
ZINC000030690433	-7.2
ZINC000000012342	-7.2
ZINC000013520815	-7.2
ZINC000030691727	-7.2
ZINC000001850377	-7.2
ZINC000000597013	-7.2
ZINC000003831583	-7.2
ZINC000261494559	-7.2
ZINC000000601291	-7.2
ZINC000001481940	-7.2
ZINC000034176696	-7.2
ZINC000068197809	-7.2
ZINC000261494684	-7.2
ZINC000003830434	-7.2
ZINC000003833877	-7.2
ZINC000003938628	-7.2
ZINC000005599377	-7.2
ZINC000006116336	-7.2
ZINC000008582008	-7.2
ZINC000002504597	-7.2
ZINC000000001261	-7.2
ZINC000000897222	-7.2
ZINC000001999487	-7.2
ZINC000001850376	-7.2
ZINC000003830405	-7.2
ZINC000003875439	-7.2
ZINC000098023177	-7.2
ZINC000003827556	-7.2
ZINC000000004893	-7.2
ZINC000004215234	-7.2
ZINC000013831141	-7.2
ZINC000002528486	-7.2
ZINC000100053167	-7.2
ZINC000100199161	-7.2
ZINC000009133172	-7.2
ZINC000003882891	-7.2
ZINC000019632927	-7.2
ZINC000034967244	-7.2
ZINC000245204948	-7.2
ZINC000040017475	-7.2
ZINC000000607872	-7.2
ZINC000019340795	-7.2
ZINC000001565262	-7.2
ZINC000021981303	-7.2
ZINC000253535680	-7.2
ZINC000009330879	-7.2
ZINC000005116719	-7.2
ZINC000004782900	-7.2
ZINC000033963989	-7.2
ZINC000003830515	-7.2
ZINC000003984016	-7.2
ZINC000006116333	-7.2
ZINC000100051400	-7.1
ZINC000003830445	-7.1
ZINC000021981258	-7.1
ZINC000110344463	-7.1
ZINC000022055066	-7.1
ZINC000261494710	-7.1
ZINC000261139420	-7.1
ZINC000001851201	-7.1
ZINC000002572820	-7.1
ZINC000013514109	-7.1
ZINC000006117444	-7.1
ZINC000021981252	-7.1
ZINC000021981235	-7.1
ZINC000022055131	-7.1
ZINC000001653612	-7.1
ZINC000097974884	-7.1
ZINC000071757964	-7.1
ZINC000248022822	-7.1
ZINC000000119638	-7.1
ZINC000000598852	-7.1
ZINC000095616601	-7.1
ZINC000000607939	-7.1
ZINC000100014475	-7.1
ZINC000100015048	-7.1
ZINC000003914810	-7.1
ZINC000019362693	-7.1
ZINC000000968328	-7.1
ZINC000004215736	-7.1
ZINC000100016084	-7.1
ZINC000001542199	-7.1
ZINC000001544805	-7.1
ZINC000022056370	-7.1
ZINC000100006429	-7.1
ZINC000000039092	-7.1
ZINC000003861150	-7.1
ZINC000003831004	-7.1
ZINC000003779067	-7.1
ZINC000003875483	-7.1
ZINC000012503068	-7.1
ZINC000026671872	-7.1
ZINC000001481831	-7.1
ZINC000000001329	-7.1
ZINC000002149829	-7.1
ZINC000085536956	-7.1
ZINC000003977764	-7.1
ZINC000002016037	-7.1
ZINC000019796158	-7.1
ZINC000019632670	-7.1
ZINC000003812865	-7.1
ZINC000004655029	-7.1
ZINC000003800475	-7.1
ZINC000019632614	-7.1
ZINC000007997897	-7.1
ZINC000000001547	-7.1
ZINC000003872494	-7.1
ZINC000004097413	-7.1
ZINC000169294173	-7.1
ZINC000000968263	-7.1
ZINC000005783214	-7.1
ZINC000100051242	-7.1
ZINC000100051411	-7.1
ZINC000006019305	-7.1
ZINC000006116532	-7.1
ZINC000038601228	-7.1
ZINC000253476805	-7.1
ZINC000261494687	-7.1
ZINC000261494688	-7.1
ZINC000000603195	-7.1
ZINC000030731214	-7.1
ZINC000018067894	-7.1
ZINC000002013188	-7.1
ZINC000004474682	-7.1
ZINC000095617669	-7.1
ZINC000077300530	-7.1
ZINC000085540202	-7.1
ZINC000002034208	-7.1
ZINC000003830393	-7.1
ZINC000065739985	-7.1
ZINC000000601293	-7.1
ZINC000003876078	-7.1
ZINC000011677890	-7.1
ZINC000022060259	-7.1
ZINC000006117750	-7.1
ZINC000008214690	-7.1
ZINC000009111944	-7.1
ZINC000001554274	-7.1
ZINC000013129998	-7.1
ZINC000003776970	-7.1
ZINC000026005230	-7.1
ZINC000003812989	-7.1
ZINC000003926298	-7.1
ZINC000003830321	-7.1
ZINC000096272772	-7.1
ZINC000003992105	-7.1
ZINC000003201907	-7.1
ZINC000003812988	-7.1
ZINC000003830792	-7.1
ZINC000082105375	-7.1
ZINC000000839083	-7.1
ZINC000021981363	-7.1
ZINC000005423072	-7.1
ZINC000021981288	-7.1
ZINC000008551087	-7.1
ZINC000012503102	-7.1
ZINC000002570830	-7.1
ZINC000003860825	-7.1
ZINC000019632696	-7.1
ZINC000019632839	-7.1
ZINC000090614937	-7.1
ZINC000000587541	-7.1
ZINC000021298097	-7.1
ZINC000000968337	-7.1
ZINC000000968338	-7.1
ZINC000000968340	-7.1
ZINC000005920311	-7.1
ZINC000000896945	-7.1
ZINC000053174604	-7.1
ZINC000003977942	-7.1
ZINC000000537935	-7.1
ZINC000011616581	-7.1
ZINC000118913164	-7.1
ZINC000003872492	-7.1
ZINC000100048501	-7.1
ZINC000006068955	-7.1
ZINC000000896650	-7.1
ZINC000001999256	-7.1
ZINC000012341529	-7.1
ZINC000012501706	-7.1
ZINC000002040287	-7.1
ZINC000022064224	-7.1
ZINC000013531944	-7
ZINC000261494671	-7
ZINC000012503210	-7
ZINC000261139424	-7
ZINC000006117159	-7
ZINC000012503200	-7
ZINC000003869685	-7
ZINC000005760151	-7
ZINC000000000374	-7
ZINC000000538582	-7
ZINC000053166256	-7
ZINC000002570817	-7
ZINC000000002299	-7
ZINC000003944422	-7
ZINC000003831001	-7
ZINC000003830442	-7
ZINC000003938633	-7
ZINC000003875881	-7
ZINC000019362722	-7
ZINC000004214740	-7
ZINC000000001322	-7
ZINC000005140888	-7
ZINC000003806413	-7
ZINC000022448983	-7
ZINC000000000973	-7
ZINC000011677857	-7
ZINC000011615928	-7
ZINC000100296832	-7
ZINC000000001624	-7
ZINC000029210629	-7
ZINC000014768568	-7
ZINC000003875311	-7
ZINC000021981364	-7
ZINC000016090791	-7
ZINC000022054044	-7
ZINC000000001971	-7
ZINC000000005994	-7
ZINC000001482169	-7
ZINC000095618794	-7
ZINC000000014669	-7
ZINC000035048352	-7
ZINC000022033882	-7
ZINC000001482101	-7
ZINC000000001402	-7
ZINC000014210457	-7
ZINC000013537284	-7
ZINC000000006157	-7
ZINC000003938695	-7
ZINC000000538065	-7
ZINC000004475353	-7
ZINC000000538273	-7
ZINC000000009073	-7
ZINC000000016678	-7
ZINC000003874857	-7
ZINC000053006806	-7
ZINC000095617644	-7
ZINC000000968330	-7
ZINC000000000391	-7
ZINC000026249456	-7
ZINC000000899824	-7
ZINC000013512582	-7
ZINC000077301904	-7
ZINC000001540640	-7
ZINC000002170224	-7
ZINC000003651516	-7
ZINC000000601272	-7
ZINC000000607849	-7
ZINC000003812842	-7
ZINC000004215219	-7
ZINC000095619105	-7
ZINC000000606383	-7
ZINC000100051339	-7
ZINC000100051398	-7
ZINC000100051402	-7
ZINC000100051666	-7
ZINC000100036536	-7
ZINC000095626706	-7
ZINC000030691736	-7
ZINC000000897089	-7
ZINC000000000740	-7
ZINC000073069247	-7
ZINC000077291459	-7
ZINC000077291461	-7
ZINC000003872491	-7
ZINC000038611810	-7
ZINC000004214779	-7
ZINC000006117751	-7
ZINC000003875871	-7
ZINC000003945332	-7
ZINC000030691561	-7
ZINC000000896755	-7
ZINC000003781943	-7
ZINC000003806721	-7
ZINC000001319780	-7
ZINC000085555528	-7
ZINC000004468780	-7
ZINC000043450326	-7
ZINC000096903163	-7
ZINC000100006264	-7
ZINC000028973446	-7
ZINC000011677376	-7
ZINC000003830441	-7
ZINC000001996306	-7
ZINC000005138848	-7
ZINC000021981231	-7
ZINC000002015244	-7
ZINC000003875273	-7
ZINC000019632822	-7
ZINC000063539381	-7
ZINC000022055143	-7
ZINC000021297287	-7
ZINC000003803377	-7
ZINC000000523925	-7
ZINC000000601288	-7
ZINC000022446685	-7
ZINC000000538069	-7
ZINC000002015039	-7
ZINC000044964012	-7
ZINC000006094127	-7
ZINC000011616657	-7
ZINC000004213506	-7
ZINC000002000902	-7
ZINC000002522694	-7
ZINC000002565787	-7
ZINC000002040609	-7
ZINC000003876080	-7
ZINC000004096488	-6.9
ZINC000100051467	-6.9
ZINC000003830847	-6.9
ZINC000005139697	-6.9
ZINC000261494715	-6.9
ZINC000001851195	-6.9
ZINC000000002092	-6.9
ZINC000000119642	-6.9
ZINC000000896621	-6.9
ZINC000000404802	-6.9
ZINC000012494987	-6.9
ZINC000000000642	-6.9
ZINC000000000315	-6.9
ZINC000261494699	-6.9
ZINC000248022819	-6.9
ZINC000248022825	-6.9
ZINC000000089688	-6.9
ZINC000003807804	-6.9
ZINC000026011099	-6.9
ZINC000013587680	-6.9
ZINC000000004448	-6.9
ZINC000003802690	-6.9
ZINC000002570895	-6.9
ZINC000003874496	-6.9
ZINC000000057236	-6.9
ZINC000026295482	-6.9
ZINC000003629718	-6.9
ZINC000000968310	-6.9
ZINC000003941496	-6.9
ZINC000000968375	-6.9
ZINC000004474443	-6.9
ZINC000000125031	-6.9
ZINC000000523926	-6.9
ZINC000004096261	-6.9
ZINC000001482913	-6.9
ZINC000022056375	-6.9
ZINC000100015491	-6.9
ZINC000008637880	-6.9
ZINC000000001246	-6.9
ZINC000003792417	-6.9
ZINC000003875392	-6.9
ZINC000004214799	-6.9
ZINC000003781951	-6.9
ZINC000000538538	-6.9
ZINC000022033872	-6.9
ZINC000012404515	-6.9
ZINC000000125047	-6.9
ZINC000000119632	-6.9
ZINC000000006486	-6.9
ZINC000001530598	-6.9
ZINC000003952881	-6.9
ZINC000003955219	-6.9
ZINC000002008866	-6.9
ZINC000019796031	-6.9
ZINC000019796161	-6.9
ZINC000008214619	-6.9
ZINC000002510358	-6.9
ZINC000002001364	-6.9
ZINC000001895505	-6.9
ZINC000000057512	-6.9
ZINC000003812897	-6.9
ZINC000000896634	-6.9
ZINC000036378574	-6.9
ZINC000000538471	-6.9
ZINC000004245665	-6.9
ZINC000082105373	-6.9
ZINC000100051415	-6.9
ZINC000006116533	-6.9
ZINC000095617649	-6.9
ZINC000003651513	-6.9
ZINC000013512584	-6.9
ZINC000022060952	-6.9
ZINC000012358651	-6.9
ZINC000002559943	-6.9
ZINC000169291448	-6.9
ZINC000000000627	-6.9
ZINC000004693574	-6.9
ZINC000003995809	-6.9
ZINC000100055899	-6.9
ZINC000096298875	-6.9
ZINC000000537891	-6.9
ZINC000003920355	-6.9
ZINC000000599734	-6.9
ZINC000000607971	-6.9
ZINC000000000431	-6.9
ZINC000077291480	-6.9
ZINC000096030444	-6.9
ZINC000000119948	-6.9
ZINC000261494602	-6.9
ZINC000002510873	-6.9
ZINC000022055590	-6.9
ZINC000000000677	-6.9
ZINC000001704227	-6.9
ZINC000002039625	-6.9
ZINC000003821675	-6.9
ZINC000068045176	-6.9
ZINC000261494672	-6.9
ZINC000003872493	-6.9
ZINC000022055135	-6.9
ZINC000077291483	-6.9
ZINC000005834183	-6.9
ZINC000006030608	-6.9
ZINC000006096132	-6.9
ZINC000006117174	-6.9
ZINC000011677901	-6.9
ZINC000003875420	-6.9
ZINC000005513434	-6.9
ZINC000001611775	-6.9
ZINC000008552123	-6.9
ZINC000019203912	-6.9
ZINC000002568171	-6.9
ZINC000000000931	-6.9
ZINC000003786192	-6.9
ZINC000003801163	-6.9
ZINC000000004351	-6.9
ZINC000000968327	-6.9
ZINC000001843099	-6.9
ZINC000000000903	-6.9
ZINC000001552174	-6.9
ZINC000003795819	-6.9
ZINC000006467621	-6.9
ZINC000000537964	-6.9
ZINC000306122005	-6.9
ZINC000095617642	-6.9
ZINC000003830790	-6.9
ZINC000002528510	-6.9
ZINC000004217287	-6.9
ZINC000021981256	-6.9
ZINC000257384246	-6.9
ZINC000021981361	-6.9
ZINC000028361975	-6.9
ZINC000000608172	-6.9
ZINC000001530755	-6.9
ZINC000005760164	-6.9
ZINC000049089868	-6.9
ZINC000000001427	-6.9
ZINC000000156823	-6.9
ZINC000001698105	-6.9
ZINC000012495031	-6.9
ZINC000000601249	-6.9
ZINC000014951598	-6.9
ZINC000004095717	-6.9
ZINC000003940873	-6.9
ZINC000036056301	-6.9
ZINC000002008391	-6.9
ZINC000000000500	-6.9
ZINC000001078624	-6.9
ZINC000000000504	-6.9
ZINC000003860441	-6.9
ZINC000091689892	-6.9
ZINC000003872945	-6.8
ZINC000003952167	-6.8
ZINC000095617667	-6.8
ZINC000006117175	-6.8
ZINC000089224316	-6.8
ZINC000022055139	-6.8
ZINC000004102205	-6.8
ZINC000016951989	-6.8
ZINC000000005349	-6.8
ZINC000000024890	-6.8
ZINC000261527167	-6.8
ZINC000003871576	-6.8
ZINC000005141311	-6.8
ZINC000095617651	-6.8
ZINC000013526798	-6.8
ZINC000005517457	-6.8
ZINC000006010196	-6.8
ZINC000004214983	-6.8
ZINC000013415989	-6.8
ZINC000036177510	-6.8
ZINC000003873157	-6.8
ZINC000000119983	-6.8
ZINC000022061252	-6.8
ZINC000000000432	-6.8
ZINC000003830612	-6.8
ZINC000101178759	-6.8
ZINC000003871880	-6.8
ZINC000085205448	-6.8
ZINC000000005823	-6.8
ZINC000002020068	-6.8
ZINC000000592419	-6.8
ZINC000021297660	-6.8
ZINC000003784120	-6.8
ZINC000001530981	-6.8
ZINC000084400879	-6.8
ZINC000000596881	-6.8
ZINC000253530025	-6.8
ZINC000003874498	-6.8
ZINC000004217732	-6.8
ZINC000005699865	-6.8
ZINC000001485935	-6.8
ZINC000001530694	-6.8
ZINC000006030312	-6.8
ZINC000011615926	-6.8
ZINC000011615927	-6.8
ZINC000003873295	-6.8
ZINC000000014551	-6.8
ZINC000000402848	-6.8
ZINC000003779726	-6.8
ZINC000004097406	-6.8
ZINC000000538328	-6.8
ZINC000100030674	-6.8
ZINC000022060986	-6.8
ZINC000003941829	-6.8
ZINC000012503099	-6.8
ZINC000022061237	-6.8
ZINC000030731384	-6.8
ZINC000003830500	-6.8
ZINC000001530866	-6.8
ZINC000003792789	-6.8
ZINC000022059926	-6.8
ZINC000003831041	-6.8
ZINC000014210455	-6.8
ZINC000000004785	-6.8
ZINC000019418959	-6.8
ZINC000001530760	-6.8
ZINC000410428674	-6.8
ZINC000004099200	-6.8
ZINC000255221567	-6.8
ZINC000001891034	-6.8
ZINC000004676424	-6.8
ZINC000001530947	-6.8
ZINC000001530759	-6.8
ZINC000001530764	-6.8
ZINC000002522669	-6.8
ZINC000000491073	-6.8
ZINC000001997125	-6.8
ZINC000003814395	-6.8
ZINC000000607910	-6.8
ZINC000001530741	-6.8
ZINC000003872687	-6.8
ZINC000100308851	-6.8
ZINC000008551997	-6.8
ZINC000002039624	-6.8
ZINC000003831070	-6.8
ZINC000003833876	-6.8
ZINC000036190184	-6.8
ZINC000000057320	-6.8
ZINC000022059930	-6.8
ZINC000000896717	-6.8
ZINC000004098264	-6.8
ZINC000043206271	-6.8
ZINC000044964014	-6.8
ZINC000090693835	-6.8
ZINC000013761818	-6.8
ZINC000028361970	-6.8
ZINC000003813082	-6.8
ZINC000261494686	-6.8
ZINC000000001632	-6.8
ZINC000003809192	-6.8
ZINC000003798720	-6.8
ZINC000005350905	-6.8
ZINC000095616599	-6.8
ZINC000095616600	-6.8
ZINC000002019585	-6.8
ZINC000000001148	-6.8
ZINC000003943279	-6.8
ZINC000012468792	-6.8
ZINC000003812983	-6.8
ZINC000000601250	-6.8
ZINC000077320103	-6.8
ZINC000000007455	-6.8
ZINC000003789853	-6.8
ZINC000095619110	-6.8
ZINC000100054862	-6.8
ZINC000000608179	-6.8
ZINC000030731093	-6.8
ZINC000031476880	-6.8
ZINC000034093119	-6.8
ZINC000095618793	-6.8
ZINC000001481969	-6.8
ZINC000001530583	-6.8
ZINC000005759845	-6.8
ZINC000006031944	-6.8
ZINC000006030609	-6.8
ZINC000013761819	-6.8
ZINC000013983450	-6.8
ZINC000095617668	-6.8
ZINC000022054999	-6.8
ZINC000022064220	-6.8
ZINC000022446634	-6.8
ZINC000000584092	-6.8
ZINC000000020251	-6.8
ZINC000035342789	-6.8
ZINC000000000509	-6.8
ZINC000011680067	-6.8
ZINC000001530638	-6.8
ZINC000003812984	-6.8
ZINC000003830706	-6.8
ZINC000003819138	-6.8
ZINC000003830579	-6.8
ZINC000003830453	-6.8
ZINC000003871960	-6.8
ZINC000003813083	-6.8
ZINC000000968257	-6.8
ZINC000003964325	-6.8
ZINC000014210876	-6.8
ZINC000043207851	-6.8
ZINC000000000575	-6.8
ZINC000000000323	-6.8
ZINC000019632628	-6.8
ZINC000043450324	-6.8
ZINC000000001984	-6.8
ZINC000003916214	-6.8
ZINC000003938652	-6.8
ZINC000022061261	-6.8
ZINC000012496045	-6.8
ZINC000003784384	-6.8
ZINC000022055046	-6.8
ZINC000003831425	-6.8
ZINC000002387156	-6.8
ZINC000019362721	-6.8
ZINC000019203855	-6.8
ZINC000238809420	-6.8
ZINC000003830394	-6.8
ZINC000001319177	-6.8
ZINC000000643070	-6.8
ZINC000003875992	-6.8
ZINC000000967787	-6.8
ZINC000000608024	-6.8
ZINC000000597588	-6.8
ZINC000022053870	-6.8
ZINC000004213101	-6.8
ZINC000253617657	-6.8
ZINC000000003877	-6.8
ZINC000001481841	-6.8
ZINC000001535903	-6.8
ZINC000022816725	-6.8
ZINC000005117478	-6.8
ZINC000003872928	-6.8
ZINC000004742540	-6.8
ZINC000022061258	-6.8
ZINC000006117307	-6.8
ZINC000004217406	-6.8
ZINC000001713704	-6.8
ZINC000031495147	-6.8
ZINC000001849477	-6.8
ZINC000000902197	-6.8
ZINC000001542913	-6.8
ZINC000026824305	-6.8
ZINC000027324454	-6.8
ZINC000002570857	-6.8
ZINC000003932194	-6.8
ZINC000055161806	-6.7
ZINC000100051620	-6.7
ZINC000000621833	-6.7
ZINC000001588900	-6.7
ZINC000013829478	-6.7
ZINC000261494712	-6.7
ZINC000003831581	-6.7
ZINC000019890803	-6.7
ZINC000100051344	-6.7
ZINC000000155697	-6.7
ZINC000011616760	-6.7
ZINC000085540244	-6.7
ZINC000003813024	-6.7
ZINC000003814784	-6.7
ZINC000003871356	-6.7
ZINC000003873156	-6.7
ZINC000000005560	-6.7
ZINC000002599970	-6.7
ZINC000053084692	-6.7
ZINC000028108825	-6.7
ZINC000001538857	-6.7
ZINC000003813003	-6.7
ZINC000253498282	-6.7
ZINC000003777838	-6.7
ZINC000033943508	-6.7
ZINC000003871946	-6.7
ZINC000004617749	-6.7
ZINC000003831403	-6.7
ZINC000003932191	-6.7
ZINC000003812994	-6.7
ZINC000004311748	-6.7
ZINC000000020220	-6.7
ZINC000003920719	-6.7
ZINC000013648755	-6.7
ZINC000000002272	-6.7
ZINC000012496833	-6.7
ZINC000012496837	-6.7
ZINC000084757007	-6.7
ZINC000003876023	-6.7
ZINC000001542594	-6.7
ZINC000003830820	-6.7
ZINC000001482039	-6.7
ZINC000000000589	-6.7
ZINC000003830574	-6.7
ZINC000030731390	-6.7
ZINC000001534965	-6.7
ZINC000037634012	-6.7
ZINC000022116608	-6.7
ZINC000009212424	-6.7
ZINC000000135992	-6.7
ZINC000000120181	-6.7
ZINC000001530688	-6.7
ZINC000019632668	-6.7
ZINC000019632917	-6.7
ZINC000019796018	-6.7
ZINC000013682481	-6.7
ZINC000000006427	-6.7
ZINC000026007998	-6.7
ZINC000000538627	-6.7
ZINC000000601283	-6.7
ZINC000003808779	-6.7
ZINC000001997127	-6.7
ZINC000003830986	-6.7
ZINC000038197764	-6.7
ZINC000004228258	-6.7
ZINC000012410091	-6.7
ZINC000001530689	-6.7
ZINC000001869694	-6.7
ZINC000000020249	-6.7
ZINC000036378575	-6.7
ZINC000001844627	-6.7
ZINC000008551998	-6.7
ZINC000008214574	-6.7
ZINC000002020519	-6.7
ZINC000008437239	-6.7
ZINC000009411213	-6.7
ZINC000095570759	-6.7
ZINC000095617655	-6.7
ZINC000095617656	-6.7
ZINC000255985414	-6.7
ZINC000003651514	-6.7
ZINC000150338767	-6.7
ZINC000261494685	-6.7
ZINC000003791775	-6.7
ZINC000003799319	-6.7
ZINC000005316843	-6.7
ZINC000049643479	-6.7
ZINC000095619100	-6.7
ZINC000000000596	-6.7
ZINC000003830212	-6.7
ZINC000077320107	-6.7
ZINC000095892888	-6.7
ZINC000001530584	-6.7
ZINC000000580890	-6.7
ZINC000001704228	-6.7
ZINC000003612929	-6.7
ZINC000003830916	-6.7
ZINC000000037293	-6.7
ZINC000001997240	-6.7
ZINC000002384341	-6.7
ZINC000030731089	-6.7
ZINC000065740669	-6.7
ZINC000095618792	-6.7
ZINC000012494166	-6.7
ZINC000003938624	-6.7
ZINC000005132640	-6.7
ZINC000013983447	-6.7
ZINC000022061180	-6.7
ZINC000095617652	-6.7
ZINC000003917722	-6.7
ZINC000005132639	-6.7
ZINC000005785445	-6.7
ZINC000022056467	-6.7
ZINC000095617673	-6.7
ZINC000022061183	-6.7
ZINC000000402946	-6.7
ZINC000035653007	-6.7
ZINC000003871978	-6.7
ZINC000003871927	-6.7
ZINC000003873296	-6.7
ZINC000001530625	-6.7
ZINC000000020243	-6.7
ZINC000000008667	-6.7
ZINC000001690324	-6.7
ZINC000028973441	-6.7
ZINC000000897258	-6.7
ZINC000003826253	-6.7
ZINC000003798537	-6.7
ZINC000003812306	-6.7
ZINC000034636383	-6.7
ZINC000022061255	-6.7
ZINC000003830390	-6.7
ZINC000003860156	-6.7
ZINC000008214943	-6.7
ZINC000022060640	-6.7
ZINC000095617643	-6.7
ZINC000003956919	-6.7
ZINC000003875336	-6.7
ZINC000040017476	-6.7
ZINC000000001444	-6.7
ZINC000000001682	-6.7
ZINC000095537874	-6.7
ZINC000095604030	-6.7
ZINC000001482162	-6.7
ZINC000002568176	-6.7
ZINC000000006923	-6.7
ZINC000004777909	-6.7
ZINC000005760071	-6.7
ZINC000013520637	-6.7
ZINC000004068309	-6.7
ZINC000004217170	-6.7
ZINC000004576931	-6.7
ZINC000000000855	-6.7
ZINC000002035742	-6.7
ZINC000001433338	-6.7
ZINC000031771386	-6.7
ZINC000001677763	-6.7
ZINC000002570878	-6.7
ZINC000001645453	-6.7
ZINC000001846283	-6.7
ZINC000067665351	-6.7
ZINC000003830609	-6.6
ZINC000022056306	-6.6
ZINC000261494589	-6.6
ZINC000003874216	-6.6
ZINC000013559434	-6.6
ZINC000002011568	-6.6
ZINC000000004531	-6.6
ZINC000100051679	-6.6
ZINC000009293928	-6.6
ZINC000257384245	-6.6
ZINC000005116154	-6.6
ZINC000000621828	-6.6
ZINC000000538285	-6.6
ZINC000077312930	-6.6
ZINC000238730526	-6.6
ZINC000000000305	-6.6
ZINC000003874934	-6.6
ZINC000000002114	-6.6
ZINC000001255325	-6.6
ZINC000001533874	-6.6
ZINC000006067254	-6.6
ZINC000001585847	-6.6
ZINC000000018635	-6.6
ZINC000000602128	-6.6
ZINC000002032663	-6.6
ZINC000242437513	-6.6
ZINC000003794601	-6.6
ZINC000001530751	-6.6
ZINC000002036848	-6.6
ZINC000000004076	-6.6
ZINC000003831012	-6.6
ZINC000012414057	-6.6
ZINC000000003876	-6.6
ZINC000000057235	-6.6
ZINC000004655055	-6.6
ZINC000004693575	-6.6
ZINC000002000707	-6.6
ZINC000000057534	-6.6
ZINC000000013936	-6.6
ZINC000003871698	-6.6
ZINC000000057008	-6.6
ZINC000005850754	-6.6
ZINC000004896000	-6.6
ZINC000000020235	-6.6
ZINC000000001137	-6.6
ZINC000000057417	-6.6
ZINC000022060989	-6.6
ZINC000003922770	-6.6
ZINC000022060992	-6.6
ZINC000005843546	-6.6
ZINC000002015981	-6.6
ZINC000000057198	-6.6
ZINC000000057494	-6.6
ZINC000003831354	-6.6
ZINC000000607900	-6.6
ZINC000000000654	-6.6
ZINC000019362737	-6.6
ZINC000001530935	-6.6
ZINC000019796082	-6.6
ZINC000001530948	-6.6
ZINC000019796155	-6.6
ZINC000014263142	-6.6
ZINC000008143541	-6.6
ZINC000001536931	-6.6
ZINC000004618208	-6.6
ZINC000001530601	-6.6
ZINC000003831531	-6.6
ZINC000005456939	-6.6
ZINC000000000856	-6.6
ZINC000000003642	-6.6
ZINC000000000797	-6.6
ZINC000000057466	-6.6
ZINC000100308860	-6.6
ZINC000001842686	-6.6
ZINC000038144598	-6.6
ZINC000000002042	-6.6
ZINC000004097458	-6.6
ZINC000006032030	-6.6
ZINC000039208822	-6.6
ZINC000006067252	-6.6
ZINC000030731379	-6.6
ZINC000012494159	-6.6
ZINC000009060429	-6.6
ZINC000058563753	-6.6
ZINC000000601316	-6.6
ZINC000003830215	-6.6
ZINC000029319828	-6.6
ZINC000100001918	-6.6
ZINC000100004343	-6.6
ZINC000000001894	-6.6
ZINC000003871967	-6.6
ZINC000000000751	-6.6
ZINC000003831417	-6.6
ZINC000003920027	-6.6
ZINC000000509440	-6.6
ZINC000003927870	-6.6
ZINC000000896740	-6.6
ZINC000000121541	-6.6
ZINC000072131413	-6.6
ZINC000000001207	-6.6
ZINC000003778441	-6.6
ZINC000001640621	-6.6
ZINC000100054860	-6.6
ZINC000034303655	-6.6
ZINC000059719687	-6.6
ZINC000000000747	-6.6
ZINC000000895390	-6.6
ZINC000034092806	-6.6
ZINC000077319562	-6.6
ZINC000005513519	-6.6
ZINC000013588928	-6.6
ZINC000022055003	-6.6
ZINC000006093932	-6.6
ZINC000006096129	-6.6
ZINC000019362664	-6.6
ZINC000030691552	-6.6
ZINC000035653009	-6.6
ZINC000019228902	-6.6
ZINC000004097416	-6.6
ZINC000003823492	-6.6
ZINC000000896595	-6.6
ZINC000003798734	-6.6
ZINC000001853550	-6.6
ZINC000003831139	-6.6
ZINC000027644800	-6.6
ZINC000003812841	-6.6
ZINC000003875393	-6.6
ZINC000000020248	-6.6
ZINC000002008310	-6.6
ZINC000003812869	-6.6
ZINC000003779042	-6.6
ZINC000003989268	-6.6
ZINC000030731351	-6.6
ZINC000030731355	-6.6
ZINC000003830280	-6.6
ZINC000021981290	-6.6
ZINC000006093242	-6.6
ZINC000003780898	-6.6
ZINC000013759728	-6.6
ZINC000000002226	-6.6
ZINC000025757754	-6.6
ZINC000022053867	-6.6
ZINC000001606505	-6.6
ZINC000000001968	-6.6
ZINC000000057439	-6.6
ZINC000000057302	-6.6
ZINC000002011625	-6.6
ZINC000002041017	-6.6
ZINC000022454221	-6.6
ZINC000012461841	-6.6
ZINC000018153101	-6.6
ZINC000000538159	-6.6
ZINC000003869608	-6.6
ZINC000006092086	-6.6
ZINC000013536586	-6.6
ZINC000000000865	-6.6
ZINC000005140195	-6.6
ZINC000003954487	-6.6
ZINC000003995781	-6.6
ZINC000003872178	-6.6
ZINC000100051669	-6.5
ZINC000001481952	-6.5
ZINC000014969354	-6.5
ZINC000004576930	-6.5
ZINC000000896938	-6.5
ZINC000011616580	-6.5
ZINC000001846088	-6.5
ZINC000005924265	-6.5
ZINC000005197198	-6.5
ZINC000095618754	-6.5
ZINC000000057461	-6.5
ZINC000000001460	-6.5
ZINC000013233295	-6.5
[truncated: 2,381 more rows]

## Sheet: Delta_RBM
ZINC ID	Values	Drug name	Mol Formula	Mwt	Interactions	Residues
ZINC000169289767	-9.9	Trypan Blue	C34H28N6O14S4	872.894	Hydrophobic,Hydrogen Bond,Salt Bridge	LYS106,GLU198,TYR78,THR112,LEU143,PRO145,PHE197,GLU198,ARG148,HIS201
ZINC000004099104	-9.6	Sn38 Glucuronide	C28H28N2O11	568.535	Hydrophobic,Hydrogen Bond,Salt Bridge	PRO181,SER31,ASN130,ARG134,THR152,GLU166,GLN175,ARG134
ZINC000014880002	-9.6	Dihydroergotoxine	C33H37N5O5	583.689	Pi-STACKING,Hydrophobic,Hydrogen Bond,Salt Bridge	TYR155,PRO161,TYR171,PRO173,SER159,TYR155,GLU153
ZINC000001612996	-9.4	Irinotecan	C33H38N4O6	586.689	Hydrophobic,Hydrogen Bond	TYR155,TYR171,PRO173,SER151
ZINC000003932831	-9.4	Avodart	C27H30F6N2O2	528.537	Pi-STACKING,Hydrophobic	GLU147,TYR155,PRO173,TYR171
ZINC000014880001	-9.4	ZINC14880001	C27H30F6N2O2	528.537	Pi-STACKING,Hydrophobic	TYR171, ILE150,TYR155,PRO173
ZINC000003978005	-9.3	Dihydroergotamine	C33H37N5O5	583.689	Hydrophobic,Hydrogen Bond,Salt Bridge	trp35,tyr105,lys106,pro108,glu198,arg37,199leu,arg37
ZINC000095618827	-9.1		C35H38Cl2N8O5	721.646	Hydrophobic,Hydrogen Bond	ALA26,ALA30,PHE172,ASN36,ASN132,ARG134
ZINC000013444037	-9.1	Tasosartan	C23H21N7O	411.469	Pi-STACKING,Hydrophobic,Hydrogen Bond	TYR155,TYR171,PRO173,PHE172,TYR155,TYR171
ZINC000003978083	-9.1	Tubocurarin	C37H41N2O6+	609.743	Hydrophobic,Hydrogen Bond,Salt Bridge	TYR78,PRO108,GLU198,ARG37,ASP110,GLU198
ZINC000004096817	-9.1	Estradiol Glucuronide	C24H32O8	448.512
ZINC000026985532	-9	Sqv	C38H50N6O5	670.855
ZINC000100378061	-9	Naldemedine	C32H34N4O6	570.646
ZINC000012503187	-9	Conivaptan	C32H26N4O2	498.586
ZINC000030726863	-9	Cepharanthine	C37H38N2O6	606.719
ZINC000003934128	-9	ZINC3934128	C44H32N4O4	680.764
ZINC000261494682	-8.9
ZINC000019364226	-8.9
ZINC000003927822	-8.9
ZINC000004175630	-8.9
ZINC000004217252	-8.9
ZINC000064033452	-8.9
ZINC000096015174	-8.9
ZINC000261494681	-8.9
ZINC000053073961	-8.9
ZINC000150338708	-8.9
ZINC000256079353	-8.9
ZINC000019203131	-8.9
ZINC000095617625	-8.8
ZINC000261494680	-8.8
ZINC000011616153	-8.8
ZINC000299818022	-8.8
ZINC000100003902	-8.8
ZINC000011679756	-8.8
ZINC000008234405	-8.8
ZINC000224657532	-8.8
ZINC000003995616	-8.8
ZINC000008214470	-8.8
ZINC000072318121	-8.8
ZINC000015919406	-8.8
ZINC000261494679	-8.7
ZINC000040165209	-8.7
ZINC000040165266	-8.7
ZINC000100735958	-8.7
ZINC000003927200	-8.7
ZINC000052955754	-8.7
ZINC000011617039	-8.7
ZINC000036701290	-8.7
ZINC000001482077	-8.7
ZINC000006716957	-8.7
ZINC000004214700	-8.7
ZINC000164760756	-8.7
ZINC000256310200	-8.7
ZINC000053683151	-8.7
ZINC000052509366	-8.7
ZINC000003929793	-8.7
ZINC000004215648	-8.7
ZINC000003881345	-8.7
ZINC000040165238	-8.7
ZINC000118915341	-8.7
ZINC000095617626	-8.7
ZINC000040165231	-8.7
ZINC000100053593	-8.6
ZINC000299818021	-8.6
ZINC000299818020	-8.6
ZINC000008101127	-8.6
ZINC000008215434	-8.6
ZINC000003860453	-8.6
ZINC000085537142	-8.6
ZINC000003831231	-8.6
ZINC000003812892	-8.6
ZINC000003993855	-8.6
ZINC000100022637	-8.6
ZINC000095617623	-8.6
ZINC000000537791	-8.6
ZINC000040165240	-8.6
ZINC000040165247	-8.6
ZINC000004099004	-8.6
ZINC000095617641	-8.6
ZINC000000537755	-8.6
ZINC000095617622	-8.6
ZINC000095617624	-8.6
ZINC000095617638	-8.5
ZINC000936069565	-8.5
ZINC000100070954	-8.5
ZINC000003824921	-8.5
ZINC000003872566	-8.5
ZINC000009212428	-8.5
ZINC000004424091	-8.5
ZINC000001530886	-8.5
ZINC000084668739	-8.5
ZINC000001542146	-8.5
ZINC000000538312	-8.5
ZINC000003831120	-8.5
ZINC000017545546	-8.5
ZINC000043100810	-8.5
ZINC000040165219	-8.5
ZINC000008551674	-8.5
ZINC000009212427	-8.5
ZINC000299817032	-8.5
ZINC000043195321	-8.5
ZINC000072190218	-8.5
ZINC000003938482	-8.5
ZINC000043200832	-8.5
ZINC000040165230	-8.5
ZINC000003993846	-8.5
ZINC000100016058	-8.5
ZINC000017653971	-8.5
ZINC000164528615	-8.5
ZINC000095617636	-8.5
ZINC000008220175	-8.5
ZINC000019203134	-8.5
ZINC000000577115	-8.5
ZINC000014879999	-8.5
ZINC000084386263	-8.4
ZINC000261494717	-8.4
ZINC000095618575	-8.4
ZINC000100053597	-8.4
ZINC000095617639	-8.4
ZINC000256079356	-8.4
ZINC000150339331	-8.4
ZINC000001490477	-8.4
ZINC000028232750	-8.4
ZINC000028639340	-8.4
ZINC000100013130	-8.4
ZINC000026664090	-8.4
ZINC000003831490	-8.4
ZINC000003781738	-8.4
ZINC000239173596	-8.4
ZINC000033889315	-8.4
ZINC000003873364	-8.4
ZINC000004097344	-8.4
ZINC000000598829	-8.4
ZINC000004175569	-8.4
ZINC000013828184	-8.4
ZINC000008214421	-8.4
ZINC000058581064	-8.4
ZINC000049036447	-8.4
ZINC000028536264	-8.4
ZINC000000537804	-8.4
ZINC000003781952	-8.4
ZINC000004215812	-8.4
ZINC000035328014	-8.4
ZINC000169621200	-8.4
ZINC000040165217	-8.4
ZINC000040165228	-8.4
ZINC000040165263	-8.4
ZINC000004099050	-8.4
ZINC000004245650	-8.4
ZINC000256079355	-8.4
ZINC000012496345	-8.4
ZINC000118915343	-8.4
ZINC000049783754	-8.4
ZINC000261494708	-8.3
ZINC000245224599	-8.3
ZINC000011616152	-8.3
ZINC000012496781	-8.3
ZINC000013515299	-8.3
ZINC000034089131	-8.3
ZINC000068153186	-8.3
ZINC000068202099	-8.3
ZINC000068204830	-8.3
ZINC000118912450	-8.3
ZINC000018516586	-8.3
ZINC000066166864	-8.3
ZINC000014879959	-8.3
ZINC000014880004	-8.3
ZINC000003914596	-8.3
ZINC000037868226	-8.3
ZINC000019632618	-8.3
ZINC000084758235	-8.3
ZINC000000538658	-8.3
ZINC000003915154	-8.3
ZINC000013515304	-8.3
ZINC000067664978	-8.3
ZINC000004099002	-8.3
ZINC000102136963	-8.3
ZINC000013831810	-8.3
ZINC000027990463	-8.3
ZINC000095617637	-8.3
ZINC000077313075	-8.3
ZINC000095618916	-8.3
ZINC000253975480	-8.3
ZINC000002012726	-8.3
ZINC000013515303	-8.3
ZINC000030731084	-8.3
ZINC000043131420	-8.3
ZINC000026251015	-8.3
ZINC000013674440	-8.3
ZINC000035801098	-8.3
ZINC000003784182	-8.3
ZINC000003831151	-8.3
ZINC000003925861	-8.3
ZINC000095616937	-8.3
ZINC000100017856	-8.3
ZINC000040165257	-8.3
ZINC000049783788	-8.3
ZINC000253632968	-8.3
ZINC000253611314	-8.3
ZINC000118915342	-8.3
ZINC000000968277	-8.3
ZINC000118915331	-8.3
ZINC000013540864	-8.3
ZINC000040165202	-8.3
ZINC000040165256	-8.3
ZINC000003831511	-8.2
ZINC000253636802	-8.2
ZINC000040165220	-8.2
ZINC000030731319	-8.2
ZINC000095618880	-8.2
ZINC000072131401	-8.2
ZINC000029416466	-8.2
ZINC000040430143	-8.2
ZINC000000538337	-8.2
ZINC000004097376	-8.2
ZINC000003830432	-8.2
ZINC000008215403	-8.2
ZINC000053682936	-8.2
ZINC000095618852	-8.2
ZINC000009212426	-8.2
ZINC000000537795	-8.2
ZINC000004097343	-8.2
ZINC000000643138	-8.2
ZINC000004026419	-8.2
ZINC000085914855	-8.2
ZINC000150374443	-8.2
ZINC000006067554	-8.2
ZINC000021981222	-8.2
ZINC000008234384	-8.2
ZINC000102136971	-8.2
ZINC000150374455	-8.2
ZINC000150374458	-8.2
ZINC000009232411	-8.2
ZINC000003977777	-8.2
ZINC000042834847	-8.2
ZINC000077269421	-8.2
ZINC000095617640	-8.2
ZINC000022058728	-8.2
ZINC000022448696	-8.2
ZINC000040165265	-8.2
ZINC000004099035	-8.2
ZINC000003977868	-8.2
ZINC000008234383	-8.2
ZINC000118915330	-8.2
ZINC000118915340	-8.2
ZINC000253611310	-8.2
ZINC000067665085	-8.2
ZINC000100005148	-8.2
ZINC000118915335	-8.2
ZINC000040165264	-8.2
ZINC000031425360	-8.2
ZINC000031425358	-8.2
ZINC000013515302	-8.1
ZINC000084402690	-8.1
ZINC000253611311	-8.1
ZINC000261494709	-8.1
ZINC000040165249	-8.1
ZINC000253387884	-8.1
ZINC000004097383	-8.1
ZINC000003881958	-8.1
ZINC000019364228	-8.1
ZINC000001542113	-8.1
ZINC000005735960	-8.1
ZINC000095551509	-8.1
ZINC000070466416	-8.1
ZINC000001566899	-8.1
ZINC000100089496	-8.1
ZINC000004215257	-8.1
ZINC000036387179	-8.1
ZINC000019796080	-8.1
ZINC000013831130	-8.1
ZINC000001481956	-8.1
ZINC000003860869	-8.1
ZINC000253633751	-8.1
ZINC000011525121	-8.1
ZINC000085552271	-8.1
ZINC000000968276	-8.1
ZINC000000968279	-8.1
ZINC000094566092	-8.1
ZINC000043205655	-8.1
ZINC000077269418	-8.1
ZINC000005167162	-8.1
ZINC000011677911	-8.1
ZINC000013537287	-8.1
ZINC000031415836	-8.1
ZINC000000643153	-8.1
ZINC000003920266	-8.1
ZINC000040165221	-8.1
ZINC000029571072	-8.1
ZINC000003802417	-8.1
ZINC000003817234	-8.1
ZINC000004215173	-8.1
ZINC000019203128	-8.1
ZINC000040164488	-8.1
ZINC000017653974	-8.1
ZINC000000537940	-8.1
ZINC000031415834	-8.1
ZINC000003873366	-8.1
ZINC000101160855	-8.1
ZINC000094303245	-8
ZINC000005764534	-8
ZINC000253611308	-8
ZINC000256079354	-8
ZINC000013515300	-8
ZINC000040165229	-8
ZINC000008552018	-8
ZINC000095619124	-8
ZINC000253616932	-8
ZINC000003873362	-8
ZINC000004629876	-8
ZINC000035051264	-8
ZINC000000968278	-8
ZINC000001550477	-8
ZINC000006745272	-8
ZINC000013118371	-8
ZINC000001542929	-8
ZINC000000537877	-8
ZINC000022060383	-8
ZINC000009212425	-8
ZINC000014210642	-8
ZINC000000537928	-8
ZINC000003881613	-8
ZINC000012504271	-8
ZINC000008552017	-8
ZINC000003830261	-8
ZINC000003875469	-8
ZINC000006067916	-8
ZINC000004074875	-8
ZINC000100014909	-8
ZINC000003936683	-8
ZINC000001554197	-8
ZINC000000608266	-8
ZINC000077269419	-8
ZINC000068206930	-8
ZINC000001539579	-8
ZINC000003797541	-8
ZINC000031290887	-8
ZINC000043100953	-8
ZINC000033955058	-8
ZINC000028467879	-8
ZINC000001540998	-8
ZINC000040165255	-8
ZINC000004099008	-8
ZINC000003817152	-8
ZINC000004217203	-8
ZINC000003917540	-8
ZINC000012494489	-8
ZINC000118913657	-8
ZINC000040164427	-8
ZINC000118915332	-8
ZINC000118915334	-8
ZINC000003919580	-8
ZINC000008219992	-8
ZINC000100005150	-8
ZINC000118915333	-8
ZINC000034114798	-8
ZINC000031425359	-8
ZINC000003861134	-8
ZINC000004215255	-7.9
ZINC000006068249	-7.9
ZINC000008221225	-7.9
ZINC000000537802	-7.9
ZINC000001529323	-7.9
ZINC000002005305	-7.9
ZINC000003816287	-7.9
ZINC000003938704	-7.9
ZINC000000643143	-7.9
ZINC000000538275	-7.9
ZINC000038141705	-7.9
ZINC000003781942	-7.9
ZINC000003861133	-7.9
ZINC000004474571	-7.9
ZINC000148723177	-7.9
ZINC000003782599	-7.9
ZINC000001587572	-7.9
ZINC000000537805	-7.9
ZINC000001611274	-7.9
ZINC000040164432	-7.9
ZINC000022034381	-7.9
ZINC000003973334	-7.9
ZINC000014768621	-7.9
ZINC000000119434	-7.9
ZINC000000538550	-7.9
ZINC000001996117	-7.9
ZINC000003986735	-7.9
ZINC000004212851	-7.9
ZINC000150338698	-7.9
ZINC000004059755	-7.9
ZINC000011616882	-7.9
ZINC000001851132	-7.9
ZINC000019701769	-7.9
ZINC000085650610	-7.9
ZINC000004097183	-7.9
ZINC000208774715	-7.9
ZINC000198970879	-7.9
ZINC000004097448	-7.9
ZINC000064622628	-7.9
ZINC000100067477	-7.9
ZINC000004097468	-7.9
ZINC000004212953	-7.9
ZINC000113149554	-7.9
ZINC000001493878	-7.9
ZINC000004096458	-7.9
ZINC000003873936	-7.9
ZINC000031460595	-7.9
ZINC000001548097	-7.9
ZINC000003780800	-7.9
ZINC000095617635	-7.9
ZINC000031417978	-7.9
ZINC000031460450	-7.9
ZINC000004217287	-7.9
ZINC000019132424	-7.9
ZINC000019632896	-7.9
ZINC000004228235	-7.9
ZINC000004228266	-7.9
ZINC000034602275	-7.9
ZINC000040165241	-7.9
ZINC000006068248	-7.9
ZINC000003977751	-7.9
ZINC000004212626	-7.9
ZINC000031425361	-7.9
ZINC000003871723	-7.9
ZINC000014089740	-7.8
ZINC000040165239	-7.8
ZINC000003874467	-7.8
ZINC000000897251	-7.8
ZINC000003820029	-7.8
ZINC000003872994	-7.8
ZINC000003830421	-7.8
ZINC000004097186	-7.8
ZINC000003977978	-7.8
ZINC000003882036	-7.8
ZINC000003875387	-7.8
ZINC000003881635	-7.8
ZINC000095618851	-7.8
ZINC000003876136	-7.8
ZINC000003779720	-7.8
ZINC000006845076	-7.8
ZINC000000006157	-7.8
ZINC000008618002	-7.8
ZINC000085537014	-7.8
ZINC000004097404	-7.8
ZINC000003939013	-7.8
ZINC000001844627	-7.8
ZINC000004097185	-7.8
ZINC000005763835	-7.8
ZINC000003875998	-7.8
ZINC000004216820	-7.8
ZINC000031622970	-7.8
ZINC000077301904	-7.8
ZINC000021981188	-7.8
ZINC000003812958	-7.8
ZINC000052716421	-7.8
ZINC000094566093	-7.8
ZINC000118912517	-7.8
ZINC000004084618	-7.8
ZINC000003872582	-7.8
ZINC000004097285	-7.8
ZINC000008220909	-7.8
ZINC000222731806	-7.8
ZINC000003876186	-7.8
ZINC000003871889	-7.8
ZINC000038213880	-7.8
ZINC000003873817	-7.8
ZINC000030731133	-7.8
ZINC000065742834	-7.8
ZINC000004654818	-7.8
ZINC000003832372	-7.8
ZINC000000968264	-7.8
ZINC000043100709	-7.8
ZINC000043207238	-7.8
ZINC000003814422	-7.8
ZINC000016052277	-7.8
ZINC000040165203	-7.8
ZINC000072316335	-7.8
ZINC000003873365	-7.8
ZINC000004097304	-7.8
ZINC000068247389	-7.8
ZINC000004098984	-7.8
ZINC000031417974	-7.8
ZINC000004217232	-7.8
ZINC000004228237	-7.8
ZINC000013449465	-7.8
ZINC000085589009	-7.8
ZINC000019360739	-7.8
ZINC000005140767	-7.8
ZINC000000608024	-7.8
ZINC000012484919	-7.8
ZINC000012484926	-7.8
ZINC000118913655	-7.8
ZINC000095617628	-7.8
ZINC000100005073	-7.8
ZINC000004098610	-7.8
ZINC000006092801	-7.8
ZINC000100054519	-7.8
ZINC000003922077	-7.8
ZINC000002572666	-7.8
ZINC000003872097	-7.8
ZINC000003812946	-7.7
ZINC000261494710	-7.7
ZINC000095618574	-7.7
ZINC000248065211	-7.7
ZINC000021981190	-7.7
ZINC000261494714	-7.7
ZINC000031705512	-7.7
ZINC000040165258	-7.7
ZINC000095618878	-7.7
ZINC000000586239	-7.7
ZINC000003830564	-7.7
ZINC000011616925	-7.7
ZINC000163535243	-7.7
ZINC000004096712	-7.7
ZINC000003831317	-7.7
ZINC000005161505	-7.7
ZINC000000537822	-7.7
ZINC000116473771	-7.7
ZINC000013449409	-7.7
ZINC000100018852	-7.7
ZINC000022060380	-7.7
ZINC000003872931	-7.7
ZINC000004149248	-7.7
ZINC000040899447	-7.7
ZINC000003914813	-7.7
ZINC000085536956	-7.7
ZINC000014879972	-7.7
ZINC000019594557	-7.7
ZINC000004212854	-7.7
ZINC000000538621	-7.7
ZINC000004097305	-7.7
ZINC000003875484	-7.7
ZINC000003809191	-7.7
ZINC000003977981	-7.7
ZINC000000643114	-7.7
ZINC000100036924	-7.7
ZINC000003977945	-7.7
ZINC000003869855	-7.7
ZINC000003881421	-7.7
ZINC000004081771	-7.7
ZINC000095626782	-7.7
ZINC000022116612	-7.7
ZINC000004228238	-7.7
ZINC000013515301	-7.7
ZINC000052509463	-7.7
ZINC000004097427	-7.7
ZINC000004428529	-7.7
ZINC000000000740	-7.7
ZINC000003918453	-7.7
ZINC000014261579	-7.7
ZINC000072131126	-7.7
ZINC000077269415	-7.7
ZINC000003821234	-7.7
ZINC000001544683	-7.7
ZINC000261494603	-7.7
ZINC000035902489	-7.7
ZINC000003938686	-7.7
ZINC000003938751	-7.7
ZINC000003976838	-7.7
ZINC000031415830	-7.7
ZINC000003861599	-7.7
ZINC000003913937	-7.7
ZINC000084441937	-7.7
ZINC000003827556	-7.7
ZINC000004097467	-7.7
ZINC000015263894	-7.7
ZINC000085537017	-7.7
ZINC000096006023	-7.7
ZINC000100026355	-7.7
ZINC000004217164	-7.7
ZINC000003830427	-7.7
ZINC000012504523	-7.7
ZINC000003938750	-7.7
ZINC000085589133	-7.7
ZINC000003814423	-7.7
ZINC000000001567	-7.7
ZINC000000601270	-7.7
ZINC000100369359	-7.7
ZINC000053683148	-7.7
ZINC000085589142	-7.7
ZINC000040165218	-7.7
ZINC000003872098	-7.7
ZINC000043207566	-7.7
ZINC000006116332	-7.6
ZINC000094303244	-7.6
ZINC000100011067	-7.6
ZINC000004228267	-7.6
ZINC000006067779	-7.6
ZINC000005920286	-7.6
ZINC000253916263	-7.6
ZINC000021983537	-7.6
ZINC000051133897	-7.6
ZINC000000025958	-7.6
ZINC000004212809	-7.6
ZINC000100013500	-7.6
ZINC000001536109	-7.6
ZINC000004474414	-7.6
ZINC000003875332	-7.6
ZINC000003875355	-7.6
ZINC000038141706	-7.6
ZINC000000601301	-7.6
ZINC000019796168	-7.6
ZINC000013818943	-7.6
ZINC000003875357	-7.6
ZINC000001489478	-7.6
ZINC000011681563	-7.6
ZINC000034806477	-7.6
ZINC000014879961	-7.6
ZINC000015951916	-7.6
ZINC000100037101	-7.6
ZINC000005159763	-7.6
ZINC000003819392	-7.6
ZINC000031456738	-7.6
ZINC000090647712	-7.6
ZINC000005434436	-7.6
ZINC000014880007	-7.6
ZINC000019361042	-7.6
ZINC000000001370	-7.6
ZINC000004097308	-7.6
ZINC000004097286	-7.6
ZINC000013540519	-7.6
ZINC000100308855	-7.6
ZINC000008220548	-7.6
ZINC000003881408	-7.6
ZINC000004083557	-7.6
ZINC000043606386	-7.6
ZINC000004215629	-7.6
ZINC000043710727	-7.6
ZINC000002036915	-7.6
ZINC000004213057	-7.6
ZINC000077300876	-7.6
ZINC000005497532	-7.6
ZINC000028957444	-7.6
ZINC000095617627	-7.6
ZINC000004102187	-7.6
ZINC000000538483	-7.6
ZINC000003914809	-7.6
ZINC000003873160	-7.6
ZINC000102249909	-7.6
ZINC000000601291	-7.6
ZINC000034108591	-7.6
ZINC000004216862	-7.6
ZINC000006093393	-7.6
ZINC000000601229	-7.6
ZINC000003938746	-7.6
ZINC000000057255	-7.6
ZINC000084758479	-7.6
ZINC000003978006	-7.6
ZINC000000601317	-7.6
ZINC000003776633	-7.6
ZINC000022060377	-7.6
ZINC000022060374	-7.6
ZINC000085589139	-7.6
ZINC000003830394	-7.6
ZINC000253497554	-7.6
ZINC000028643021	-7.6
ZINC000003875993	-7.6
ZINC000100054819	-7.6
ZINC000100371992	-7.6
ZINC000031290884	-7.6
ZINC000004257980	-7.6
ZINC000005116499	-7.6
ZINC000033972993	-7.6
ZINC000002516030	-7.6
ZINC000261494712	-7.5
ZINC000103660515	-7.5
ZINC000022055066	-7.5
ZINC000004097284	-7.5
ZINC000100015190	-7.5
ZINC000100014880	-7.5
ZINC000006093465	-7.5
ZINC000031291853	-7.5
ZINC000031460590	-7.5
ZINC000097974884	-7.5
ZINC000147175374	-7.5
ZINC000000597434	-7.5
ZINC000003833824	-7.5
ZINC000000608382	-7.5
ZINC000003833846	-7.5
ZINC000008577218	-7.5
ZINC000004474460	-7.5
ZINC000169621220	-7.5
ZINC000004744090	-7.5
ZINC000004641374	-7.5
ZINC000031274852	-7.5
ZINC000003931840	-7.5
ZINC000011677837	-7.5
ZINC000008655696	-7.5
ZINC000043206370	-7.5
ZINC000000898188	-7.5
ZINC000001543181	-7.5
ZINC000000538174	-7.5
ZINC000004824235	-7.5
ZINC000012503149	-7.5
ZINC000005139136	-7.5
ZINC000000538152	-7.5
ZINC000003831157	-7.5
ZINC000100090021	-7.5
ZINC000018324776	-7.5
ZINC000001481815	-7.5
ZINC000000403529	-7.5
ZINC000004212945	-7.5
ZINC000000538065	-7.5
ZINC000000020253	-7.5
ZINC000000598390	-7.5
ZINC000003872602	-7.5
ZINC000033902346	-7.5
ZINC000000601254	-7.5
ZINC000001530975	-7.5
ZINC000001530571	-7.5
ZINC000003875980	-7.5
ZINC000004099009	-7.5
ZINC000003875334	-7.5
ZINC000001530922	-7.5
ZINC000004245665	-7.5
ZINC000008143796	-7.5
ZINC000000403533	-7.5
ZINC000012494340	-7.5
ZINC000031622969	-7.5
ZINC000000000928	-7.5
ZINC000000000627	-7.5
ZINC000003830716	-7.5
ZINC000000897240	-7.5
ZINC000003943279	-7.5
ZINC000000538198	-7.5
ZINC000100054527	-7.5
ZINC000261494711	-7.5
ZINC000043174901	-7.5
ZINC000003917400	-7.5
ZINC000011616036	-7.5
ZINC000004097356	-7.5
ZINC000021981371	-7.5
ZINC000003814360	-7.5
ZINC000003938684	-7.5
ZINC000014210876	-7.5
ZINC000031705519	-7.5
ZINC000003833821	-7.5
ZINC000084589076	-7.5
ZINC000003874185	-7.5
ZINC000003945984	-7.5
ZINC000030691754	-7.5
ZINC000011681534	-7.5
ZINC000049637509	-7.5
ZINC000003813047	-7.5
ZINC000003989268	-7.5
ZINC000034608502	-7.5
ZINC000002526389	-7.5
ZINC000022061293	-7.5
ZINC000002528486	-7.5
ZINC000013449462	-7.5
ZINC000004214612	-7.5
ZINC000021981274	-7.5
ZINC000003919581	-7.5
ZINC000040017475	-7.5
ZINC000021298097	-7.5
ZINC000003803377	-7.5
ZINC000257384244	-7.5
ZINC000003977985	-7.5
ZINC000085552393	-7.5
ZINC000118913164	-7.5
ZINC000085589012	-7.5
ZINC000085537078	-7.5
ZINC000085589135	-7.5
ZINC000248065217	-7.5
ZINC000006093464	-7.5
ZINC000004099013	-7.5
ZINC000100051405	-7.4
ZINC000013282290	-7.4
ZINC000083294652	-7.4
ZINC000000896937	-7.4
ZINC000003814410	-7.4
ZINC000005167248	-7.4
ZINC000005140766	-7.4
ZINC000257384247	-7.4
ZINC000261494700	-7.4
ZINC000095618861	-7.4
ZINC000248022807	-7.4
ZINC000261494698	-7.4
ZINC000003830413	-7.4
ZINC000003861742	-7.4
ZINC000002568036	-7.4
ZINC000000002299	-7.4
ZINC000003842872	-7.4
ZINC000002526388	-7.4
ZINC000002528509	-7.4
ZINC000003921872	-7.4
ZINC000053229445	-7.4
ZINC000019632891	-7.4
ZINC000004214772	-7.4
ZINC000003775140	-7.4
ZINC000023358248	-7.4
ZINC000019685790	-7.4
ZINC000252679615	-7.4
ZINC000003873921	-7.4
ZINC000004083606	-7.4
ZINC000029489118	-7.4
ZINC000003822702	-7.4
ZINC000100004233	-7.4
ZINC000001482169	-7.4
ZINC000004428527	-7.4
ZINC000004521924	-7.4
ZINC000003875483	-7.4
ZINC000003823475	-7.4
ZINC000000608204	-7.4
ZINC000095889730	-7.4
ZINC000003964126	-7.4
ZINC000019796155	-7.4
ZINC000014879992	-7.4
ZINC000003831128	-7.4
ZINC000003920657	-7.4
ZINC000003875259	-7.4
ZINC000003812897	-7.4
ZINC000007997897	-7.4
ZINC000000897085	-7.4
ZINC000009228233	-7.4
ZINC000003875383	-7.4
ZINC000253476806	-7.4
ZINC000003812923	-7.4
ZINC000004215367	-7.4
ZINC000118912393	-7.4
ZINC000100051419	-7.4
ZINC000003927198	-7.4
ZINC000077293633	-7.4
ZINC000001552042	-7.4
ZINC000002383210	-7.4
ZINC000002563085	-7.4
ZINC000014952767	-7.4
ZINC000013520558	-7.4
ZINC000261494716	-7.4
ZINC000038213879	-7.4
ZINC000077292463	-7.4
ZINC000004212939	-7.4
ZINC000003875362	-7.4
ZINC000003938628	-7.4
ZINC000011677894	-7.4
ZINC000000001261	-7.4
ZINC000000601305	-7.4
ZINC000169621223	-7.4
ZINC000003816514	-7.4
ZINC000001851149	-7.4
ZINC000000000903	-7.4
ZINC000033587910	-7.4
ZINC000003881640	-7.4
ZINC000085432544	-7.4
ZINC000085205451	-7.4
ZINC000003916214	-7.4
ZINC000007997966	-7.4
ZINC000021981454	-7.4
ZINC000003782818	-7.4
ZINC000003816292	-7.4
ZINC000017953024	-7.4
ZINC000005167249	-7.4
ZINC000002528510	-7.4
ZINC000000538650	-7.4
ZINC000000538415	-7.4
ZINC000004743888	-7.4
ZINC000003918428	-7.4
ZINC000019632700	-7.4
ZINC000040017476	-7.4
ZINC000003872446	-7.4
ZINC000005167145	-7.4
ZINC000253535680	-7.4
ZINC000058541114	-7.4
ZINC000005104028	-7.4
ZINC000006030359	-7.4
ZINC000002017901	-7.4
ZINC000002570882	-7.4
ZINC000003830847	-7.3
ZINC000021981254	-7.3
ZINC000261494715	-7.3
ZINC000000898237	-7.3
ZINC000257384245	-7.3
ZINC000095618886	-7.3
ZINC000253616931	-7.3
ZINC000253535770	-7.3
ZINC000004208846	-7.3
ZINC000003830431	-7.3
ZINC000003861806	-7.3
ZINC000003807917	-7.3
ZINC000000602632	-7.3
ZINC000003938633	-7.3
ZINC000038139973	-7.3
ZINC000000002062	-7.3
ZINC000245204949	-7.3
ZINC000022065398	-7.3
ZINC000001280665	-7.3
ZINC000100018854	-7.3
ZINC000030691797	-7.3
ZINC000001544805	-7.3
ZINC000003983936	-7.3
ZINC000022007371	-7.3
ZINC000100004231	-7.3
ZINC000100030989	-7.3
ZINC000003830747	-7.3
ZINC000003914808	-7.3
ZINC000003616630	-7.3
ZINC000001713960	-7.3
ZINC000001481831	-7.3
ZINC000001530977	-7.3
ZINC000004097310	-7.3
ZINC000085537053	-7.3
ZINC000005029557	-7.3
ZINC000000057522	-7.3
ZINC000000490791	-7.3
ZINC000003875417	-7.3
ZINC000034886826	-7.3
ZINC000004212938	-7.3
ZINC000095617649	-7.3
ZINC000030726399	-7.3
ZINC000013831791	-7.3
ZINC000253476804	-7.3
ZINC000013916432	-7.3
ZINC000013509425	-7.3
ZINC000005764428	-7.3
ZINC000052957434	-7.3
ZINC000000000655	-7.3
ZINC000100051402	-7.3
ZINC000003985982	-7.3
ZINC000027428713	-7.3
ZINC000000012342	-7.3
ZINC000003874715	-7.3
ZINC000003875560	-7.3
ZINC000003871923	-7.3
ZINC000003831401	-7.3
ZINC000261494559	-7.3
ZINC000068249103	-7.3
ZINC000000601293	-7.3
ZINC000003830434	-7.3
ZINC000035644637	-7.3
ZINC000006116536	-7.3
ZINC000022060265	-7.3
ZINC000000403566	-7.3
ZINC000003810860	-7.3
ZINC000000001773	-7.3
ZINC000003917708	-7.3
ZINC000003940470	-7.3
ZINC000000000347	-7.3
ZINC000000002688	-7.3
ZINC000001850374	-7.3
ZINC000013911941	-7.3
ZINC000004261765	-7.3
ZINC000013546270	-7.3
ZINC000021981272	-7.3
ZINC000000608085	-7.3
ZINC000003882897	-7.3
ZINC000019632927	-7.3
ZINC000004214681	-7.3
ZINC000000001995	-7.3
ZINC000000001968	-7.3
ZINC000009330880	-7.3
ZINC000005116719	-7.3
ZINC000002008504	-7.3
ZINC000118913658	-7.3
ZINC000003977942	-7.3
ZINC000033963989	-7.3
ZINC000003871891	-7.3
ZINC000012501706	-7.3
ZINC000004217406	-7.3
ZINC000033972992	-7.3
ZINC000003815418	-7.3
ZINC000003872178	-7.3
ZINC000100019233	-7.2
ZINC000100051620	-7.2
ZINC000100053171	-7.2
ZINC000095618747	-7.2
ZINC000005161502	-7.2
ZINC000003831462	-7.2
ZINC000100015192	-7.2
ZINC000013526798	-7.2
ZINC000090711812	-7.2
ZINC000095618751	-7.2
ZINC000018185774	-7.2
ZINC000003831331	-7.2
ZINC000100004249	-7.2
ZINC000000000432	-7.2
ZINC000000389747	-7.2
ZINC000000968326	-7.2
ZINC000002244165	-7.2
ZINC000003818726	-7.2
ZINC000014164617	-7.2
ZINC000003830442	-7.2
ZINC000019685788	-7.2
ZINC000000058117	-7.2
ZINC000100031739	-7.2
ZINC000004654793	-7.2
ZINC000005140888	-7.2
ZINC000005699865	-7.2
ZINC000000075126	-7.2
ZINC000003941496	-7.2
ZINC000000897408	-7.2
ZINC000000000973	-7.2
ZINC000011677857	-7.2
ZINC000100296828	-7.2
ZINC000000001624	-7.2
ZINC000013449412	-7.2
ZINC000001540228	-7.2
ZINC000003783800	-7.2
ZINC000100030679	-7.2
ZINC000000538362	-7.2
ZINC000022056375	-7.2
ZINC000000005994	-7.2
ZINC000003799012	-7.2
ZINC000003787097	-7.2
ZINC000002013189	-7.2
ZINC000001530604	-7.2
ZINC000000002212	-7.2
ZINC000001481877	-7.2
ZINC000003812889	-7.2
ZINC000003952881	-7.2
ZINC000053151228	-7.2
ZINC000018130447	-7.2
ZINC000000402954	-7.2
ZINC000003830264	-7.2
ZINC000000001547	-7.2
ZINC000004102186	-7.2
ZINC000085536958	-7.2
ZINC000000968263	-7.2
ZINC000043206271	-7.2
ZINC000095617650	-7.2
ZINC000031440253	-7.2
ZINC000100051242	-7.2
ZINC000001540640	-7.2
ZINC000003651513	-7.2
ZINC000003860369	-7.2
ZINC000006019305	-7.2
ZINC000077287124	-7.2
ZINC000000601272	-7.2
ZINC000000608288	-7.2
ZINC000033753205	-7.2
ZINC000053683345	-7.2
ZINC000060325170	-7.2
ZINC000049841054	-7.2
ZINC000000606383	-7.2
ZINC000005733652	-7.2
ZINC000005764759	-7.2
ZINC000030690433	-7.2
ZINC000004097384	-7.2
ZINC000013520815	-7.2
ZINC000030691727	-7.2
ZINC000000004724	-7.2
ZINC000000537931	-7.2
ZINC000006858022	-7.2
ZINC000000597013	-7.2
ZINC000077320103	-7.2
ZINC000003831583	-7.2
ZINC000001481940	-7.2
ZINC000034176696	-7.2
ZINC000068197809	-7.2
ZINC000261494684	-7.2
ZINC000003876078	-7.2
ZINC000011677901	-7.2
ZINC000005599377	-7.2
ZINC000006116336	-7.2
ZINC000008582008	-7.2
ZINC000001554274	-7.2
ZINC000000897222	-7.2
ZINC000003812989	-7.2
ZINC000000004351	-7.2
ZINC000003805768	-7.2
ZINC000022443609	-7.2
ZINC000003830405	-7.2
ZINC000098023177	-7.2
ZINC000000004893	-7.2
ZINC000044020714	-7.2
ZINC000003201907	-7.2
ZINC000013831141	-7.2
ZINC000150338699	-7.2
ZINC000002509755	-7.2
ZINC000000839083	-7.2
ZINC000022061296	-7.2
ZINC000021981363	-7.2
ZINC000004213353	-7.2
ZINC000008551087	-7.2
ZINC000257384246	-7.2
ZINC000100053167	-7.2
ZINC000100199161	-7.2
ZINC000003882891	-7.2
ZINC000019632696	-7.2
ZINC000090614937	-7.2
ZINC000034967244	-7.2
ZINC000245204948	-7.2
ZINC000000968337	-7.2
ZINC000000968340	-7.2
ZINC000021981303	-7.2
ZINC000000601275	-7.2
ZINC000000607872	-7.2
ZINC000005920311	-7.2
ZINC000019340795	-7.2
ZINC000001530993	-7.2
ZINC000001565262	-7.2
ZINC000009330879	-7.2
ZINC000004782900	-7.2
ZINC000011616581	-7.2
ZINC000003871017	-7.2
ZINC000003984016	-7.2
ZINC000006116333	-7.2
ZINC000001999256	-7.2
ZINC000256965489	-7.2
ZINC000003982471	-7.2
ZINC000004213506	-7.2
ZINC000003995781	-7.2
ZINC000003952167	-7.1
ZINC000100051400	-7.1
ZINC000003830445	-7.1
ZINC000021981258	-7.1
ZINC000004102205	-7.1
ZINC000110344463	-7.1
ZINC000261139420	-7.1
ZINC000261139424	-7.1
ZINC000002572820	-7.1
ZINC000013514109	-7.1
ZINC000006010196	-7.1
ZINC000006117444	-7.1
ZINC000003869685	-7.1
ZINC000021981252	-7.1
ZINC000021981235	-7.1
ZINC000022055131	-7.1
ZINC000001653612	-7.1
ZINC000071757964	-7.1
ZINC000248022822	-7.1
ZINC000003815424	-7.1
ZINC000016159083	-7.1
ZINC000005844788	-7.1
ZINC000004095858	-7.1
ZINC000100015048	-7.1
ZINC000003914810	-7.1
ZINC000002036848	-7.1
ZINC000019362693	-7.1
ZINC000019362722	-7.1
ZINC000095617677	-7.1
ZINC000003975663	-7.1
ZINC000000001322	-7.1
ZINC000004215736	-7.1
ZINC000100016084	-7.1
ZINC000003876023	-7.1
ZINC000029210629	-7.1
ZINC000014768568	-7.1
ZINC000003830477	-7.1
ZINC000022054044	-7.1
ZINC000100006429	-7.1
ZINC000022056370	-7.1
ZINC000000039092	-7.1
ZINC000003861150	-7.1
ZINC000003831004	-7.1
ZINC000003779067	-7.1
ZINC000000014669	-7.1
ZINC000004097438	-7.1
ZINC000011726211	-7.1
ZINC000000001329	-7.1
ZINC000002149829	-7.1
ZINC000002014976	-7.1
ZINC000019632834	-7.1
ZINC000006094354	-7.1
ZINC000008214619	-7.1
ZINC000001530580	-7.1
ZINC000019632614	-7.1
ZINC000000016678	-7.1
ZINC000003814379	-7.1
ZINC000169294173	-7.1
ZINC000004098264	-7.1
ZINC000005783214	-7.1
ZINC000000899824	-7.1
ZINC000100051411	-7.1
ZINC000006116532	-7.1
ZINC000038601228	-7.1
ZINC000253476805	-7.1
ZINC000261494687	-7.1
ZINC000261494688	-7.1
ZINC000003794622	-7.1
ZINC000000603195	-7.1
ZINC000169291448	-7.1
ZINC000018067894	-7.1
ZINC000095619105	-7.1
ZINC000004474682	-7.1
ZINC000100051339	-7.1
ZINC000100051398	-7.1
ZINC000095619101	-7.1
ZINC000095626706	-7.1
ZINC000000001148	-7.1
ZINC000000537891	-7.1
ZINC000000121541	-7.1
ZINC000085540202	-7.1
ZINC000002034208	-7.1
ZINC000002510873	-7.1
ZINC000261494672	-7.1
ZINC000002015559	-7.1
ZINC000003872493	-7.1
ZINC000033971074	-7.1
ZINC000003881556	-7.1
ZINC000006030608	-7.1
ZINC000011677890	-7.1
ZINC000022060259	-7.1
ZINC000011592639	-7.1
ZINC000003945332	-7.1
ZINC000002504597	-7.1
ZINC000036520252	-7.1
ZINC000013129998	-7.1
ZINC000001853550	-7.1
ZINC000003776970	-7.1
ZINC000026005230	-7.1
ZINC000003801163	-7.1
ZINC000000968327	-7.1
ZINC000001843099	-7.1
ZINC000085555528	-7.1
ZINC000003875439	-7.1
ZINC000004468780	-7.1
ZINC000100006264	-7.1
ZINC000096272772	-7.1
ZINC000004215234	-7.1
ZINC000003812988	-7.1
ZINC000003830441	-7.1
ZINC000003830792	-7.1
ZINC000005116153	-7.1
ZINC000005423072	-7.1
ZINC000021981288	-7.1
ZINC000021981256	-7.1
ZINC000021981361	-7.1
ZINC000012503102	-7.1
ZINC000009133172	-7.1
ZINC000003874585	-7.1
ZINC000003860825	-7.1
ZINC000019632822	-7.1
ZINC000019632839	-7.1
ZINC000021297287	-7.1
ZINC000000968338	-7.1
ZINC000000967787	-7.1
ZINC000000523925	-7.1
ZINC000000601288	-7.1
ZINC000000896945	-7.1
ZINC000053174604	-7.1
ZINC000003992480	-7.1
ZINC000000537935	-7.1
ZINC000000601249	-7.1
ZINC000003872492	-7.1
ZINC000100048501	-7.1
ZINC000006068955	-7.1
ZINC000006094127	-7.1
ZINC000012341529	-7.1
ZINC000002040287	-7.1
ZINC000002565787	-7.1
ZINC000000000504	-7.1
ZINC000002570878	-7.1
ZINC000030731232	-7.1
ZINC000022064224	-7.1
ZINC000013531944	-7
ZINC000261494671	-7
ZINC000000024890	-7
ZINC000012503210	-7
ZINC000001851201	-7
ZINC000006117159	-7
ZINC000012503200	-7
ZINC000005760151	-7
ZINC000000538285	-7
ZINC000000119638	-7
ZINC000000598852	-7
ZINC000003807804	-7
ZINC000000120286	-7
ZINC000095616601	-7
ZINC000002599970	-7
ZINC000100014475	-7
ZINC000001542392	-7
ZINC000003784432	-7
ZINC000003831001	-7
ZINC000084400879	-7
ZINC000003871946	-7
ZINC000003812994	-7
ZINC000095493347	-7
ZINC000026295482	-7
ZINC000004214740	-7
ZINC000000968328	-7
ZINC000001485935	-7
ZINC000011615928	-7
ZINC000001542199	-7
ZINC000013986658	-7
ZINC000000523926	-7
ZINC000003875311	-7
ZINC000016090791	-7
ZINC000012503068	-7
ZINC000002015558	-7
ZINC000026671872	-7
ZINC000037634012	-7
ZINC000001530605	-7
ZINC000022033882	-7
ZINC000001482101	-7
ZINC000000119632	-7
ZINC000000001402	-7
ZINC000003977764	-7
ZINC000019796158	-7
ZINC000019632670	-7
ZINC000013537284	-7
ZINC000003938695	-7
ZINC000001655706	-7
ZINC000255221567	-7
ZINC000004475353	-7
ZINC000004655029	-7
ZINC000002032615	-7
ZINC000000538273	-7
ZINC000003782807	-7
ZINC000000057512	-7
ZINC000005752191	-7
ZINC000000009073	-7
ZINC000000896634	-7
ZINC000001530579	-7
ZINC000036378575	-7
ZINC000008214574	-7
ZINC000003872494	-7
ZINC000095617644	-7
ZINC000022059930	-7
ZINC000000896717	-7
ZINC000000000391	-7
ZINC000026249456	-7
ZINC000044964014	-7
ZINC000013512582	-7
ZINC000002170224	-7
ZINC000003651516	-7
ZINC000004215219	-7
ZINC000030731214	-7
ZINC000005316843	-7
ZINC000100051666	-7
ZINC000100036536	-7
ZINC000100074252	-7
ZINC000000897089	-7
ZINC000095617645	-7
ZINC000003920355	-7
ZINC000001850377	-7
ZINC000095617669	-7
ZINC000003920027	-7
ZINC000000000431	-7
ZINC000077291459	-7
ZINC000077291461	-7
ZINC000077300530	-7
ZINC000261494602	-7
ZINC000003872491	-7
ZINC000002039625	-7
ZINC000065739985	-7
ZINC000077292462	-7
ZINC000077291483	-7
ZINC000077319562	-7
ZINC000006096132	-7
ZINC000006117751	-7
ZINC000012504524	-7
ZINC000003875871	-7
ZINC000095617652	-7
ZINC000006117750	-7
ZINC000030691561	-7
ZINC000003786192	-7
ZINC000003871960	-7
ZINC000001319780	-7
ZINC000003830321	-7
ZINC000019632628	-7
ZINC000096903163	-7
ZINC000028973446	-7
ZINC000003992105	-7
ZINC000011677376	-7
ZINC000013912394	-7
ZINC000001996306	-7
ZINC000030731351	-7
ZINC000005138848	-7
ZINC000003831425	-7
ZINC000002570830	-7
ZINC000003875273	-7
ZINC000022055143	-7
ZINC000022446685	-7
ZINC000012461841	-7
ZINC000000538069	-7
ZINC000000001342	-7
ZINC000011616657	-7
ZINC000002000902	-7
ZINC000002522694	-7
ZINC000002040609	-7
ZINC000001677763	-7
ZINC000001846283	-7
ZINC000003876080	-7
ZINC000003860441	-7
ZINC000004096488	-6.9
ZINC000005139697	-6.9
ZINC000000119642	-6.9
ZINC000003871576	-6.9
ZINC000000896621	-6.9
ZINC000005517457	-6.9
ZINC000012494987	-6.9
ZINC000013415989	-6.9
ZINC000027644806	-6.9
ZINC000011616760	-6.9
ZINC000000000374	-6.9
ZINC000000000315	-6.9
ZINC000261494699	-6.9
ZINC000248022819	-6.9
ZINC000248022825	-6.9
ZINC000000089688	-6.9
ZINC000000000305	-6.9
ZINC000000001460	-6.9
ZINC000000004448	-6.9
ZINC000000538564	-6.9
ZINC000002032663	-6.9
ZINC000003784120	-6.9
ZINC000003800008	-6.9
ZINC000000004319	-6.9
ZINC000003874496	-6.9
ZINC000003875881	-6.9
ZINC000000057236	-6.9
ZINC000001530694	-6.9
ZINC000012496837	-6.9
ZINC000100296832	-6.9
ZINC000000014551	-6.9
ZINC000000402848	-6.9
ZINC000004096261	-6.9
ZINC000001482913	-6.9
ZINC000000000589	-6.9
ZINC000100015491	-6.9
ZINC000003938642	-6.9
ZINC000000001246	-6.9
ZINC000003875392	-6.9
ZINC000003941829	-6.9
ZINC000004214799	-6.9
ZINC000003781951	-6.9
ZINC000000538538	-6.9
ZINC000022116608	-6.9
ZINC000012404515	-6.9
ZINC000000607900	-6.9
ZINC000000125047	-6.9
ZINC000000120181	-6.9
ZINC000000006486	-6.9
ZINC000003955219	-6.9
ZINC000002008866	-6.9
ZINC000002016037	-6.9
ZINC000003951740	-6.9
ZINC000019796031	-6.9
ZINC000014210457	-6.9
ZINC000019796161	-6.9
ZINC000003812865	-6.9
ZINC000002522669	-6.9
ZINC000002510358	-6.9
ZINC000001895505	-6.9
ZINC000003800475	-6.9
ZINC000003830986	-6.9
ZINC000001530741	-6.9
ZINC000036378574	-6.9
ZINC000018847050	-6.9
ZINC000005761797	-6.9
ZINC000000538471	-6.9
ZINC000003833876	-6.9
ZINC000003874857	-6.9
ZINC000036190184	-6.9
ZINC000053006806	-6.9
ZINC000095570759	-6.9
ZINC000000968330	-6.9
ZINC000100051415	-6.9
ZINC000006116533	-6.9
ZINC000022060952	-6.9
ZINC000030731379	-6.9
ZINC000150338767	-6.9
ZINC000000001632	-6.9
ZINC000003812842	-6.9
ZINC000002559943	-6.9
ZINC000003799319	-6.9
ZINC000004693574	-6.9
ZINC000096298875	-6.9
ZINC000030691736	-6.9
ZINC000003812983	-6.9
ZINC000000599734	-6.9
ZINC000000601250	-6.9
ZINC000000607971	-6.9
ZINC000077291480	-6.9
ZINC000096030444	-6.9
ZINC000000119948	-6.9
ZINC000022055590	-6.9
ZINC000095619110	-6.9
ZINC000001704227	-6.9
ZINC000031476880	-6.9
ZINC000059719687	-6.9
ZINC000068045176	-6.9
ZINC000077293241	-6.9
ZINC000003833877	-6.9
ZINC000022055135	-6.9
ZINC000006117174	-6.9
ZINC000013588928	-6.9
ZINC000013761819	-6.9
ZINC000095617668	-6.9
ZINC000022446634	-6.9
ZINC000001611775	-6.9
ZINC000019203912	-6.9
ZINC000002568171	-6.9
ZINC000011680067	-6.9
ZINC000000896755	-6.9
ZINC000000000931	-6.9
ZINC000003830579	-6.9
ZINC000003806721	-6.9
ZINC000003964325	-6.9
ZINC000001530625	-6.9
ZINC000001552174	-6.9
ZINC000001530788	-6.9
ZINC000003795819	-6.9
ZINC000003938744	-6.9
ZINC000043450326	-6.9
ZINC000006467621	-6.9
ZINC000000537964	-6.9
ZINC000082105375	-6.9
ZINC000030691722	-6.9
ZINC000003830790	-6.9
ZINC000003860156	-6.9
ZINC000003784384	-6.9
ZINC000021981231	-6.9
ZINC000022055046	-6.9
ZINC000002015244	-6.9
ZINC000000608172	-6.9
ZINC000000587541	-6.9
ZINC000022053870	-6.9
ZINC000005760164	-6.9
ZINC000049089868	-6.9
ZINC000000001427	-6.9
ZINC000000156823	-6.9
ZINC000253617657	-6.9
ZINC000001698105	-6.9
ZINC000012495031	-6.9
ZINC000005117478	-6.9
ZINC000002015039	-6.9
ZINC000014951598	-6.9
ZINC000004095717	-6.9
ZINC000000000865	-6.9
ZINC000003940873	-6.9
ZINC000003954487	-6.9
ZINC000001249069	-6.9
ZINC000036056301	-6.9
ZINC000002035742	-6.9
ZINC000000000500	-6.9
ZINC000001542913	-6.9
ZINC000091689892	-6.9
ZINC000003932194	-6.9
ZINC000055161806	-6.8
ZINC000100051467	-6.8
ZINC000001588900	-6.8
ZINC000006117175	-6.8
ZINC000089224316	-6.8
ZINC000016951989	-6.8
ZINC000000005349	-6.8
ZINC000001851195	-6.8
ZINC000000002092	-6.8
ZINC000261527167	-6.8
ZINC000005141311	-6.8
ZINC000000404802	-6.8
ZINC000004214983	-6.8
ZINC000000119983	-6.8
ZINC000022061252	-6.8
ZINC000095618754	-6.8
ZINC000003873157	-6.8
ZINC000003830612	-6.8
ZINC000003871356	-6.8
ZINC000001533874	-6.8
ZINC000006067254	-6.8
ZINC000003871880	-6.8
ZINC000085205448	-6.8
ZINC000026011099	-6.8
ZINC000000607939	-6.8
ZINC000013587680	-6.8
ZINC000001530981	-6.8
ZINC000003802690	-6.8
ZINC000003830218	-6.8
ZINC000000596731	-6.8
ZINC000000596881	-6.8
ZINC000003831403	-6.8
ZINC000005736075	-6.8
ZINC000003629718	-6.8
ZINC000253530025	-6.8
ZINC000003874498	-6.8
ZINC000003830391	-6.8
ZINC000022010649	-6.8
ZINC000001999441	-6.8
ZINC000003873295	-6.8
ZINC000000968375	-6.8
ZINC000003779726	-6.8
ZINC000001567421	-6.8
ZINC000100030674	-6.8
ZINC000095618794	-6.8
ZINC000003922770	-6.8
ZINC000003792417	-6.8
ZINC000012503099	-6.8
ZINC000005843546	-6.8
ZINC000022061237	-6.8
ZINC000035048352	-6.8
ZINC000003830500	-6.8
ZINC000000538163	-6.8
ZINC000003792789	-6.8
ZINC000022059926	-6.8
ZINC000003831041	-6.8
ZINC000022033872	-6.8
ZINC000000000189	-6.8
ZINC000001530598	-6.8
ZINC000014210455	-6.8
ZINC000013682481	-6.8
ZINC000000004785	-6.8
ZINC000019418959	-6.8
ZINC000000006427	-6.8
ZINC000410428674	-6.8
ZINC000004099200	-6.8
ZINC000004676424	-6.8
ZINC000001530947	-6.8
ZINC000001530764	-6.8
ZINC000002001364	-6.8
ZINC000000491073	-6.8
ZINC000001997125	-6.8
ZINC000003814395	-6.8
ZINC000003831282	-6.8
ZINC000001530689	-6.8
ZINC000001842686	-6.8
ZINC000002039624	-6.8
ZINC000003831070	-6.8
ZINC000008437239	-6.8
ZINC000000402830	-6.8
ZINC000013512584	-6.8
ZINC000013761818	-6.8
ZINC000028361970	-6.8
ZINC000012358651	-6.8
ZINC000003813082	-6.8
ZINC000261494686	-6.8
ZINC000000608205	-6.8
ZINC000005350905	-6.8
ZINC000095616599	-6.8
ZINC000100055899	-6.8
ZINC000095616600	-6.8
ZINC000095619100	-6.8
ZINC000003871967	-6.8
ZINC000012468792	-6.8
ZINC000003831417	-6.8
ZINC000003831332	-6.8
ZINC000001530584	-6.8
ZINC000000007455	-6.8
ZINC000003789853	-6.8
ZINC000003830393	-6.8
ZINC000000608179	-6.8
ZINC000030731093	-6.8
ZINC000034093119	-6.8
ZINC000001481969	-6.8
ZINC000001530583	-6.8
ZINC000012494166	-6.8
ZINC000005759845	-6.8
ZINC000005834183	-6.8
ZINC000003875420	-6.8
ZINC000003917722	-6.8
ZINC000005132639	-6.8
ZINC000006030609	-6.8
ZINC000008214690	-6.8
ZINC000013983450	-6.8
ZINC000021981208	-6.8
ZINC000022054999	-6.8
ZINC000022056467	-6.8
ZINC000022064220	-6.8
ZINC000000584092	-6.8
ZINC000000402946	-6.8
ZINC000000020251	-6.8
ZINC000035342789	-6.8
ZINC000035653007	-6.8
ZINC000008552123	-6.8
ZINC000004097416	-6.8
ZINC000001530638	-6.8
ZINC000003812984	-6.8
ZINC000000896595	-6.8
ZINC000003830706	-6.8
ZINC000003798734	-6.8
ZINC000003819138	-6.8
ZINC000003781943	-6.8
ZINC000003831165	-6.8
ZINC000003812841	-6.8
ZINC000003871978	-6.8
ZINC000003813083	-6.8
ZINC000000968257	-6.8
ZINC000001999487	-6.8
ZINC000043207851	-6.8
ZINC000000000575	-6.8
ZINC000000001984	-6.8
ZINC000009164421	-6.8
ZINC000306122005	-6.8
ZINC000012496045	-6.8
ZINC000095617643	-6.8
ZINC000002387156	-6.8
ZINC000019362721	-6.8
ZINC000003956919	-6.8
ZINC000019203855	-6.8
ZINC000028361975	-6.8
ZINC000000579472	-6.8
ZINC000000601252	-6.8
ZINC000022053867	-6.8
ZINC000000003877	-6.8
ZINC000001482162	-6.8
ZINC000100004242	-6.8
ZINC000049799668	-6.8
ZINC000003872928	-6.8
ZINC000004742540	-6.8
ZINC000022061258	-6.8
ZINC000044964012	-6.8
ZINC000006117307	-6.8
ZINC000013473305	-6.8
ZINC000003830515	-6.8
ZINC000001713704	-6.8
ZINC000034646291	-6.8
ZINC000002008391	-6.8
ZINC000000902197	-6.8
ZINC000001280092	-6.8
ZINC000027324454	-6.8
ZINC000067665351	-6.8
ZINC000022055139	-6.7
ZINC000004217399	-6.7
ZINC000003831581	-6.7
ZINC000003833880	-6.7
ZINC000013559434	-6.7
ZINC000100051344	-6.7
ZINC000000155697	-6.7
ZINC000036177510	-6.7
ZINC000000538582	-6.7
ZINC000053166256	-6.7
ZINC000003813024	-6.7
ZINC000101178759	-6.7
ZINC000003814784	-6.7
ZINC000003873156	-6.7
ZINC000000018635	-6.7
ZINC000000005560	-6.7
ZINC000053084692	-6.7
ZINC000028108825	-6.7
ZINC000021297660	-6.7
ZINC000003944422	-6.7
ZINC000253498282	-6.7
ZINC000003777838	-6.7
ZINC000033943508	-6.7
ZINC000002570895	-6.7
ZINC000003875039	-6.7
ZINC000003932191	-6.7
ZINC000004311748	-6.7
ZINC000004655055	-6.7
ZINC000001542930	-6.7
ZINC000004217732	-6.7
ZINC000003806413	-6.7
ZINC000022448983	-6.7
ZINC000005834731	-6.7
ZINC000013648755	-6.7
ZINC000006030312	-6.7
ZINC000000002272	-6.7
ZINC000011615926	-6.7
ZINC000011615927	-6.7
ZINC000012496833	-6.7
ZINC000001542594	-6.7
ZINC000000125031	-6.7
ZINC000000057008	-6.7
ZINC000005850754	-6.7
ZINC000003830820	-6.7
ZINC000004097406	-6.7
ZINC000000020235	-6.7
ZINC000006037092	-6.7
ZINC000000538328	-6.7
ZINC000003830574	-6.7
ZINC000030731384	-6.7
ZINC000030731390	-6.7
ZINC000000621853	-6.7
ZINC000001530866	-6.7
ZINC000001530688	-6.7
ZINC000019796082	-6.7
ZINC000019796018	-6.7
ZINC000026007998	-6.7
ZINC000001891034	-6.7
ZINC000000538627	-6.7
ZINC000000601283	-6.7
ZINC000003808779	-6.7
ZINC000001997127	-6.7
ZINC000003873371	-6.7
ZINC000000607910	-6.7
ZINC000004102194	-6.7
ZINC000003872687	-6.7
ZINC000100308860	-6.7
ZINC000000020249	-6.7
ZINC000008551998	-6.7
ZINC000008551997	-6.7
ZINC000002020519	-6.7
ZINC000009411213	-6.7
ZINC000004217459	-6.7
ZINC000000056643	-6.7
ZINC000000002042	-6.7
ZINC000003651514	-6.7
ZINC000090693835	-6.7
ZINC000261494685	-6.7
ZINC000003791775	-6.7
ZINC000003798603	-6.7
ZINC000000001395	-6.7
ZINC000002526765	-6.7
ZINC000009060429	-6.7
ZINC000003809192	-6.7
ZINC000049643479	-6.7
ZINC000002019585	-6.7
ZINC000000000751	-6.7
ZINC000000000596	-6.7
ZINC000003927870	-6.7
ZINC000000896740	-6.7
ZINC000003830212	-6.7
ZINC000077320107	-6.7
ZINC000001640621	-6.7
ZINC000002007778	-6.7
ZINC000003612929	-6.7
ZINC000003830916	-6.7
ZINC000000037293	-6.7
ZINC000001997240	-6.7
ZINC000003821675	-6.7
ZINC000035644633	-6.7
ZINC000095618793	-6.7
ZINC000000000747	-6.7
ZINC000030731089	-6.7
ZINC000034092806	-6.7
ZINC000038611810	-6.7
ZINC000065740669	-6.7
ZINC000095618792	-6.7
ZINC000005513519	-6.7
ZINC000006031944	-6.7
ZINC000013983447	-6.7
ZINC000005785445	-6.7
ZINC000006096129	-6.7
ZINC000022061183	-6.7
ZINC000035653009	-6.7
ZINC000000000509	-6.7
ZINC000019228902	-6.7
ZINC000003807172	-6.7
ZINC000003830453	-6.7
ZINC000003871927	-6.7
ZINC000003930376	-6.7
ZINC000003873296	-6.7
ZINC000000001850	-6.7
ZINC000000020243	-6.7
ZINC000000000323	-6.7
ZINC000000008667	-6.7
ZINC000001543916	-6.7
ZINC000028973441	-6.7
ZINC000040916117	-6.7
ZINC000003812869	-6.7
ZINC000003779042	-6.7
ZINC000003812306	-6.7
ZINC000022061255	-6.7
ZINC000022061261	-6.7
ZINC000021981290	-6.7
ZINC000006093242	-6.7
ZINC000008214943	-6.7
ZINC000013759728	-6.7
ZINC000022060640	-6.7
ZINC000003875336	-6.7
ZINC000238809420	-6.7
ZINC000003875992	-6.7
ZINC000011616579	-6.7
ZINC000000001444	-6.7
ZINC000000001682	-6.7
ZINC000095537874	-6.7
ZINC000001481841	-6.7
ZINC000001535903	-6.7
ZINC000000057302	-6.7
ZINC000002568176	-6.7
ZINC000022816725	-6.7
ZINC000000006923	-6.7
ZINC000004095861	-6.7
ZINC000013520637	-6.7
ZINC000004068309	-6.7
ZINC000004217170	-6.7
ZINC000005140195	-6.7
ZINC000000897225	-6.7
ZINC000004576931	-6.7
ZINC000002008393	-6.7
ZINC000000000855	-6.7
ZINC000031495147	-6.7
ZINC000001849477	-6.7
ZINC000001433338	-6.7
ZINC000031771386	-6.7
ZINC000001078624	-6.7
ZINC000002008392	-6.7
ZINC000002570857	-6.7
ZINC000003830611	-6.6
ZINC000100051669	-6.6
ZINC000004214738	-6.6
ZINC000095617667	-6.6
ZINC000000621833	-6.6
ZINC000022056306	-6.6
ZINC000261494589	-6.6
ZINC000003874216	-6.6
ZINC000000896938	-6.6
ZINC000002011568	-6.6
ZINC000000004531	-6.6
ZINC000000156820	-6.6
ZINC000095617651	-6.6
ZINC000009293928	-6.6
ZINC000004805034	-6.6
ZINC000005116154	-6.6
ZINC000003831171	-6.6
ZINC000000621828	-6.6
ZINC000238730526	-6.6
ZINC000085540244	-6.6
ZINC000000002114	-6.6
ZINC000001255325	-6.6
ZINC000001585847	-6.6
ZINC000000005823	-6.6
ZINC000000602128	-6.6
ZINC000002570817	-6.6
ZINC000000607986	-6.6
ZINC000001538857	-6.6
ZINC000000136138	-6.6
ZINC000003794601	-6.6
ZINC000003813003	-6.6
ZINC000003780893	-6.6
ZINC000000004076	-6.6
ZINC000012414057	-6.6
ZINC000000003876	-6.6
ZINC000004617749	-6.6
ZINC000000057235	-6.6
ZINC000004214205	-6.6
ZINC000004693575	-6.6
ZINC000000968310	-6.6
ZINC000002000707	-6.6
ZINC000000020220	-6.6
ZINC000003920719	-6.6
ZINC000006037085	-6.6
ZINC000021981364	-6.6
ZINC000001482039	-6.6
ZINC000000001137	-6.6
ZINC000000057417	-6.6
ZINC000022060989	-6.6
ZINC000022060992	-6.6
ZINC000003830842	-6.6
ZINC000002005534	-6.6
ZINC000002015981	-6.6
ZINC000000057494	-6.6
ZINC000001534965	-6.6
ZINC000003831354	-6.6
ZINC000017187171	-6.6
ZINC000009212424	-6.6
ZINC000000000654	-6.6
ZINC000003830428	-6.6
ZINC000003874214	-6.6
ZINC000001530935	-6.6
ZINC000001530697	-6.6
ZINC000001530948	-6.6
ZINC000019632917	-6.6
ZINC000014263142	-6.6
ZINC000019364230	-6.6
ZINC000001530760	-6.6
ZINC000000007295	-6.6
ZINC000000001331	-6.6
ZINC000008143541	-6.6
ZINC000003977898	-6.6
ZINC000001536931	-6.6
ZINC000001530759	-6.6
ZINC000002001365	-6.6
ZINC000038197764	-6.6
ZINC000000896543	-6.6
ZINC000012410091	-6.6
ZINC000005456939	-6.6
ZINC000000000856	-6.6
ZINC000000003642	-6.6
ZINC000000057466	-6.6
ZINC000100308851	-6.6
ZINC000001869694	-6.6
ZINC000008551999	-6.6
ZINC000003871994	-6.6
ZINC000003977881	-6.6
ZINC000095617655	-6.6
ZINC000004097458	-6.6
ZINC000255985413	-6.6
ZINC000255985414	-6.6
ZINC000002170227	-6.6
ZINC000005996324	-6.6
ZINC000006032030	-6.6
ZINC000039208822	-6.6
ZINC000000006694	-6.6
ZINC000006067252	-6.6
ZINC000012494159	-6.6
ZINC000000607849	-6.6
ZINC000000607934	-6.6
ZINC000058563753	-6.6
ZINC000000601316	-6.6
ZINC000003830215	-6.6
ZINC000000009689	-6.6
ZINC000100001918	-6.6
ZINC000100004343	-6.6
ZINC000012402836	-6.6
ZINC000000509440	-6.6
ZINC000036766734	-6.6
ZINC000095892888	-6.6
ZINC000000001207	-6.6
ZINC000003778441	-6.6
ZINC000100054860	-6.6
ZINC000000580890	-6.6
ZINC000100054862	-6.6
ZINC000100037087	-6.6
ZINC000002384341	-6.6
ZINC000034303655	-6.6
ZINC000000895390	-6.6
ZINC000038460704	-6.6
ZINC000005425173	-6.6
ZINC000022061180	-6.6
ZINC000030691445	-6.6
ZINC000003875872	-6.6
ZINC000006093932	-6.6
ZINC000030691548	-6.6
ZINC000030691552	-6.6
ZINC000000004028	-6.6
ZINC000003823492	-6.6
ZINC000000001758	-6.6
ZINC000003831139	-6.6
ZINC000003798757	-6.6
ZINC000000020248	-6.6
ZINC000049933061	-6.6
[truncated: 2,381 more rows]
